# Supplementary material for: (7R,8R,8aS)-8-Hydr­oxy-7-phenyl­per­hydro­indolizin-3-one
Source: Acta Crystallogr Sect E Struct Rep Online. 2009 Mar 28;65(Pt 4):o895–6. doi: 10.1107/S160053680901085X (PMC2968891; doi:10.1107/S160053680901085X)
Supplement: Supplementary file 1 [file e-65-0o895-sup1.cif]

##############################################################################
###                                                                        ###
###        Electronic paper (Acta Crystallographica Section E)             ###
###                                                                        ###
##############################################################################
#                                                                            #
# This CIF contains the data in a paper accepted for publication in Acta     #
# Crystallographica Section E. It conforms to the requirements of Notes      #
# for Authors for Section E, and has been peer reviewed under the auspices   #
# of the IUCr Commission on Journals.                                        #
#                                                                            #
# Full details of the Crystallographic Information File format               #
# are given in the paper "The Crystallographic Information File (CIF):       #
# a New Standard Archive File for Crystallography" by S. R. Hall, F. H.      #
# Allen and I. D. Brown [Acta Cryst. (1991), A47, 655-685].                  #
#                                                                            #
# The current version of the core CIF dictionary is obtainable from          #
# ftp://ftp.iucr.org/pub/cif_core.dic. The current version number is 2.4.    #
#                                                                            #
# Software is freely available for graphical display of the structure(s) in  #
# this CIF.  For information consult the CIF home page http://www.iucr.org/  #
# cif/home.html                                                              #
#                                                                            #
# This file may be used for bona fide research purposes within the           #
# scientific community so long as proper attribution is given to the journal # 
# article from which it was obtained.                                        #
#                                                                            #
##############################################################################
                                             
data_I
_audit_creation_method     SHELXL-97
_chemical_name_systematic
;
(7<i>R</i>,8<i>R</i>,8a<i>S</i>)-8-Hydroxy-7-phenylperhydroindolizin-3-one
;
_chemical_name_common     ?
_chemical_formula_moiety     'C14 H17 N O2'
_chemical_formula_sum     'C14 H17 N O2'
_chemical_formula_iupac     'C14 H17 N O2'
_chemical_formula_weight     231.29
_chemical_melting_point     ?
_symmetry_cell_setting     orthorhombic
_symmetry_space_group_name_H-M     'P 21 21 2'
_symmetry_space_group_name_Hall     'P 2 2ab'
loop_
    _symmetry_equiv_pos_as_xyz
    'x, y, z'
    '-x, -y, z'
    'x+1/2, -y+1/2, -z'
    '-x+1/2, y+1/2, -z'
_cell_length_a     25.3592(4)
_cell_length_b     16.1467(2)
_cell_length_c     6.00860(10)
_cell_angle_alpha     90.00
_cell_angle_beta     90.00
_cell_angle_gamma     90.00
_cell_volume     2460.33(6)
_cell_formula_units_Z     8
_cell_measurement_reflns_used     19073
_cell_measurement_theta_min     2.9803
_cell_measurement_theta_max     29.4934
_cell_measurement_temperature     298(2)
_exptl_crystal_description     block
_exptl_crystal_colour     white
_exptl_crystal_size_max     0.33
_exptl_crystal_size_mid     0.26
_exptl_crystal_size_min     0.15
_exptl_crystal_density_diffrn     1.249
_exptl_crystal_density_meas     ?
_exptl_crystal_density_method     'not measured'
_exptl_crystal_F_000     992
_exptl_absorpt_coefficient_mu     0.083
_exptl_absorpt_correction_type     analytical
_exptl_absorpt_process_details     '(Clark & Reid, 1995)'
_exptl_absorpt_correction_T_min     0.9651
_exptl_absorpt_correction_T_max     0.9876
_exptl_special_details
;
face-indexed (Oxford Diffraction, 2006)
;
_diffrn_ambient_temperature     298(2)
_diffrn_radiation_type     MoK\a
_diffrn_radiation_wavelength     0.71073
_diffrn_radiation_source     'fine-focus sealed tube'
_diffrn_radiation_monochromator     graphite
_diffrn_measurement_device_type     'Oxford Diffraction Gemini R CCD'
_diffrn_measurement_method
;
Rotation method data acquisition using \w and \f
;
_diffrn_detector_area_resol_mean     10.4340
_diffrn_reflns_number     60218
_diffrn_reflns_av_R_equivalents     0.0353
_diffrn_reflns_av_sigmaI/netI     0.0505
_diffrn_reflns_theta_min     2.99
_diffrn_reflns_theta_max     29.60
_diffrn_reflns_theta_full     25.00
_diffrn_measured_fraction_theta_max     0.961
_diffrn_measured_fraction_theta_full     0.997
_diffrn_reflns_limit_h_min     -34
_diffrn_reflns_limit_h_max     34
_diffrn_reflns_limit_k_min     -22
_diffrn_reflns_limit_k_max     22
_diffrn_reflns_limit_l_min     -8
_diffrn_reflns_limit_l_max     8
_diffrn_standards_number     0
_diffrn_standards_interval_count     .
_diffrn_standards_interval_time     .
_diffrn_standards_decay_%     0
_refine_special_details
;
Refinement of <i>F</i>^2^ against ALL reflections. The weighted <i>R</i>-factor
<i>wR</i> and goodness of fit <i>S</i> are based on <i>F</i>^2^, conventional
<i>R</i>-factors <i>R</i> are based on <i>F</i>, with <i>F</i> set to zero for
negative <i>F</i>^2^. The threshold expression of <i>F</i>^2^ >
\s(<i>F</i>^2^) is used only for calculating <i>R</i>-factors(gt) <i>etc</i>.
and is not relevant to the choice of reflections for refinement.
<i>R</i>-factors based on <i>F</i>^2^ are statistically about twice as large
as those based on <i>F</i>, and <i>R</i>- factors based on ALL data will be
even larger.
;
_reflns_number_total     3791
_reflns_number_gt     1856
_reflns_threshold_expression     I>2\s(I)
_refine_ls_structure_factor_coef     Fsqd
_refine_ls_matrix_type     full
_refine_ls_R_factor_all     0.1145
_refine_ls_R_factor_gt     0.0334
_refine_ls_wR_factor_gt     0.0850
_refine_ls_wR_factor_ref     0.0972
_refine_ls_goodness_of_fit_ref     0.975
_refine_ls_restrained_S_all     0.975
_refine_ls_number_reflns     3791
_refine_ls_number_parameters     311
_refine_ls_number_restraints     0
_refine_ls_hydrogen_treatment     constr
_refine_ls_weighting_scheme     calc
_refine_ls_weighting_details
                 'calc w=1/[\s^2^(Fo^2^)+(0.0552P)^2^] where P=(Fo^2^+2Fc^2^)/3'
_atom_sites_solution_hydrogens     geom
_atom_sites_solution_primary     direct
_atom_sites_solution_secondary     difmap
_refine_ls_shift/su_max     0.001
_refine_ls_shift/su_mean     0.000
_refine_diff_density_max     0.122
_refine_diff_density_min     -0.105
_refine_ls_extinction_method     'SHELXL97 (Sheldrick, 2008)'
_refine_ls_extinction_coef     0.0058(10)
_refine_ls_extinction_expression
                                  'Fc^*^=kFc[1+0.001xFc^2^\l^3^/sin(2\q)]^-1/4^'
loop_
    _atom_type_symbol
    _atom_type_description
    _atom_type_scat_dispersion_real
    _atom_type_scat_dispersion_imag
    _atom_type_scat_source
    'C' 'C' 0.0033 0.0000
                         'International Tables Vol C Tables 4.2.6.8 and 6.1.1.4'
    'H' 'H' 0.0000 0.0000
                         'International Tables Vol C Tables 4.2.6.8 and 6.1.1.4'
    'N' 'N' 0.0061 0.0000
                         'International Tables Vol C Tables 4.2.6.8 and 6.1.1.4'
    'O' 'O' 0.0106 0.0000
                         'International Tables Vol C Tables 4.2.6.8 and 6.1.1.4'
_computing_data_collection
;
CrysAlis CCD (Oxford Diffraction, 2006)
;
_computing_cell_refinement
;
CrysAlis RED (Oxford Diffraction, 2006)
;
_computing_data_reduction
;
CrysAlis RED (Oxford Diffraction, 2006)
;
_computing_structure_solution     'SHELXS97 (Sheldrick, 2008)'
_computing_structure_refinement     'SHELXL97 (Sheldrick, 2008)'
_computing_molecular_graphics     'DIAMOND (Brandenburg, 2001)'
_computing_publication_material     'enCIFer (Allen <i>et al.</i>,  2004)'
loop_
    _atom_site_type_symbol
    _atom_site_label
    _atom_site_fract_x
    _atom_site_fract_y
    _atom_site_fract_z
    _atom_site_U_iso_or_equiv
    _atom_site_adp_type
    _atom_site_calc_flag
    _atom_site_refinement_flags
    _atom_site_occupancy
    _atom_site_disorder_assembly
    _atom_site_disorder_group
    C C2 0.70322(7) 0.68436(12) 0.1107(4) 0.0598(5) Uani d . 1 . .
    C C3 0.74476(8) 0.61874(15) 0.0828(4) 0.0771(6) Uani d . 1 . .
    H H3A 0.7286 0.5657 0.0504 0.093 Uiso calc R 1 . .
    H H3B 0.7683 0.6330 -0.0384 0.093 Uiso calc R 1 . .
    C C4 0.77424(8) 0.61487(12) 0.2968(4) 0.0741(6) Uani d . 1 . .
    H H4A 0.8116 0.6233 0.2714 0.089 Uiso calc R 1 . .
    H H4B 0.7693 0.5614 0.3673 0.089 Uiso calc R 1 . .
    C C5 0.75196(6) 0.68383(11) 0.4430(4) 0.0578(5) Uani d . 1 . .
    H H5 0.7375 0.6596 0.5796 0.069 Uiso calc R 1 . .
    C C6 0.79146(6) 0.75095(10) 0.5042(4) 0.0518(5) Uani d . 1 . .
    H H6 0.8110 0.7671 0.3704 0.062 Uiso calc R 1 . .
    C C7 0.76420(7) 0.82764(11) 0.6015(4) 0.0574(5) Uani d . 1 . .
    H H7 0.7480 0.8109 0.7425 0.069 Uiso calc R 1 . .
    C C8 0.72007(7) 0.85684(11) 0.4495(4) 0.0696(6) Uani d . 1 . .
    H H8A 0.7351 0.8763 0.3105 0.083 Uiso calc R 1 . .
    H H8B 0.7020 0.9031 0.5189 0.083 Uiso calc R 1 . .
    C C9 0.68041(7) 0.78853(12) 0.4007(4) 0.0741(6) Uani d . 1 . .
    H H9A 0.6622 0.7728 0.5361 0.089 Uiso calc R 1 . .
    H H9B 0.6545 0.8078 0.2938 0.089 Uiso calc R 1 . .
    C C10 0.80442(7) 0.89421(12) 0.6548(4) 0.0609(5) Uani d . 1 . .
    C C11 0.82924(9) 0.89602(15) 0.8595(4) 0.0796(6) Uani d . 1 . .
    H H11 0.8201 0.8570 0.9667 0.096 Uiso calc R 1 . .
    C C12 0.86719(10) 0.95414(18) 0.9085(5) 0.0986(9) Uani d . 1 . .
    H H12 0.8834 0.9539 1.0473 0.118 Uiso calc R 1 . .
    C C13 0.88119(10) 1.01244(18) 0.7536(6) 0.1037(10) Uani d . 1 . .
    H H13 0.9069 1.0516 0.7867 0.124 Uiso calc R 1 . .
    C C14 0.85711(10) 1.01259(15) 0.5506(5) 0.0936(8) Uani d . 1 . .
    H H14 0.8661 1.0524 0.4453 0.112 Uiso calc R 1 . .
    C C15 0.81908(8) 0.95311(13) 0.5012(4) 0.0774(6) Uani d . 1 . .
    H H15 0.8033 0.9532 0.3615 0.093 Uiso calc R 1 . .
    C C16 1.04902(7) 0.19922(13) 1.4431(4) 0.0621(5) Uani d . 1 . .
    C C17 1.01297(9) 0.12496(14) 1.4512(5) 0.0835(7) Uani d . 1 . .
    H H17A 1.0321 0.0762 1.4999 0.100 Uiso calc R 1 . .
    H H17B 0.9839 0.1347 1.5528 0.100 Uiso calc R 1 . .
    C C18 0.99320(11) 0.11388(12) 1.2193(4) 0.0875(7) Uani d . 1 . .
    H H18A 0.9552 0.1074 1.2189 0.105 Uiso calc R 1 . .
    H H18B 1.0089 0.0651 1.1520 0.105 Uiso calc R 1 . .
    C C19 1.00905(7) 0.19155(10) 1.0914(4) 0.0585(5) Uani d . 1 . .
    H H19 1.0265 0.1758 0.9521 0.070 Uiso calc R 1 . .
    C C20 0.96386(6) 0.25054(10) 1.0421(3) 0.0528(5) Uani d . 1 . .
    H H20 0.9430 0.2592 1.1775 0.063 Uiso calc R 1 . .
    C C21 0.98457(6) 0.33341(10) 0.9582(3) 0.0489(4) Uani d . 1 . .
    H H21 1.0036 0.3227 0.8193 0.059 Uiso calc R 1 . .
    C C22 1.02418(7) 0.36991(10) 1.1231(4) 0.0573(5) Uani d . 1 . .
    H H22A 1.0386 0.4207 1.0623 0.069 Uiso calc R 1 . .
    H H22B 1.0061 0.3835 1.2607 0.069 Uiso calc R 1 . .
    C C23 1.06905(7) 0.30999(11) 1.1726(4) 0.0644(5) Uani d . 1 . .
    H H23A 1.0908 0.3029 1.0411 0.077 Uiso calc R 1 . .
    H H23B 1.0910 0.3319 1.2909 0.077 Uiso calc R 1 . .
    C C24 0.94118(7) 0.39470(10) 0.9057(3) 0.0503(5) Uani d . 1 . .
    C C25 0.94124(8) 0.43858(12) 0.7092(4) 0.0663(6) Uani d . 1 . .
    H H25 0.9676 0.4285 0.6051 0.080 Uiso calc R 1 . .
    C C26 0.90288(10) 0.49765(13) 0.6625(4) 0.0772(6) Uani d . 1 . .
    H H26 0.9039 0.5267 0.5290 0.093 Uiso calc R 1 . .
    C C27 0.86400(9) 0.51280(13) 0.8116(4) 0.0760(7) Uani d . 1 . .
    H H27 0.8384 0.5525 0.7815 0.091 Uiso calc R 1 . .
    C C28 0.86265(8) 0.46921(12) 1.0066(4) 0.0744(6) Uani d . 1 . .
    H H28 0.8358 0.4790 1.1089 0.089 Uiso calc R 1 . .
    C C29 0.90086(7) 0.41091(11) 1.0524(4) 0.0645(5) Uani d . 1 . .
    H H29 0.8993 0.3818 1.1858 0.077 Uiso calc R 1 . .
    N N1 0.70898(6) 0.71810(10) 0.3111(3) 0.0613(4) Uani d . 1 . .
    N N2 1.04696(6) 0.23118(9) 1.2390(3) 0.0593(4) Uani d . 1 . .
    O O1 0.66974(6) 0.70369(10) -0.0274(2) 0.0818(4) Uani d . 1 . .
    O O2 0.82639(5) 0.71371(8) 0.6555(2) 0.0659(4) Uani d . 1 . .
    H H2 0.8562 0.7322 0.6361 0.099 Uiso calc R 1 . .
    O O3 1.07527(5) 0.22642(11) 1.5987(3) 0.0834(5) Uani d . 1 . .
    O O4 0.93197(5) 0.21245(8) 0.8770(3) 0.0692(4) Uani d . 1 . .
    H H4 0.9011 0.2126 0.9177 0.104 Uiso calc R 1 . .
loop_
    _atom_site_aniso_label
    _atom_site_aniso_U_11
    _atom_site_aniso_U_22
    _atom_site_aniso_U_33
    _atom_site_aniso_U_12
    _atom_site_aniso_U_13
    _atom_site_aniso_U_23
    C2 0.0443(10) 0.0671(12) 0.0678(13) 0.0000(9) 0.0060(11) 0.0075(12)
    C3 0.0637(13) 0.0894(15) 0.0783(16) 0.0137(12) 0.0105(13) -0.0048(13)
    C4 0.0652(12) 0.0542(11) 0.1030(18) 0.0066(10) -0.0122(13) -0.0077(13)
    C5 0.0479(10) 0.0502(10) 0.0753(13) 0.0015(8) -0.0063(11) 0.0043(10)
    C6 0.0429(9) 0.0494(10) 0.0631(11) 0.0036(8) -0.0035(9) 0.0078(9)
    C7 0.0499(10) 0.0588(11) 0.0634(12) 0.0020(9) 0.0018(10) -0.0035(10)
    C8 0.0584(11) 0.0573(11) 0.0930(16) 0.0153(10) -0.0111(12) -0.0116(12)
    C9 0.0505(10) 0.0715(13) 0.1002(16) 0.0164(10) -0.0136(12) -0.0146(13)
    C10 0.0544(11) 0.0565(11) 0.0718(14) 0.0025(9) 0.0045(11) -0.0122(12)
    C11 0.0749(14) 0.0838(14) 0.0801(16) -0.0052(13) -0.0035(14) -0.0180(14)
    C12 0.0767(16) 0.116(2) 0.103(2) -0.0077(16) -0.0070(16) -0.044(2)
    C13 0.0757(17) 0.0922(19) 0.143(3) -0.0177(15) 0.013(2) -0.055(2)
    C14 0.0886(17) 0.0698(15) 0.122(2) -0.0135(13) 0.0244(18) -0.0141(16)
    C15 0.0773(14) 0.0700(13) 0.0849(16) -0.0060(12) 0.0042(13) -0.0062(13)
    C16 0.0419(10) 0.0744(13) 0.0702(14) 0.0068(10) -0.0016(11) -0.0008(12)
    C17 0.0671(13) 0.0843(15) 0.0992(18) -0.0090(12) -0.0081(14) 0.0254(15)
    C18 0.1003(16) 0.0486(12) 0.113(2) -0.0054(12) -0.0228(17) 0.0072(13)
    C19 0.0606(11) 0.0459(10) 0.0689(12) -0.0007(9) -0.0091(11) -0.0050(10)
    C20 0.0477(9) 0.0468(9) 0.0640(12) -0.0049(8) -0.0023(10) -0.0097(9)
    C21 0.0482(9) 0.0446(9) 0.0539(10) -0.0040(8) 0.0039(9) -0.0045(9)
    C22 0.0554(10) 0.0480(10) 0.0686(13) -0.0098(9) -0.0035(10) -0.0005(10)
    C23 0.0546(11) 0.0628(12) 0.0757(13) -0.0126(10) -0.0113(11) 0.0001(11)
    C24 0.0508(10) 0.0432(9) 0.0570(12) -0.0029(8) 0.0003(10) -0.0059(9)
    C25 0.0712(12) 0.0676(12) 0.0600(13) 0.0037(11) 0.0034(11) 0.0009(11)
    C26 0.0881(15) 0.0690(13) 0.0744(15) 0.0075(13) -0.0120(15) 0.0116(12)
    C27 0.0701(14) 0.0567(12) 0.1011(18) 0.0137(11) -0.0146(15) -0.0048(14)
    C28 0.0708(13) 0.0628(12) 0.0896(16) 0.0149(11) 0.0144(12) -0.0013(13)
    C29 0.0669(12) 0.0564(11) 0.0702(13) 0.0104(10) 0.0101(12) 0.0050(11)
    N1 0.0462(8) 0.0581(9) 0.0796(12) 0.0064(7) -0.0119(9) -0.0075(9)
    N2 0.0567(9) 0.0544(9) 0.0668(11) -0.0036(8) -0.0117(9) 0.0039(9)
    O1 0.0653(8) 0.1100(11) 0.0702(9) 0.0164(8) -0.0082(8) 0.0074(9)
    O2 0.0508(6) 0.0617(8) 0.0853(9) -0.0013(6) -0.0141(8) 0.0166(8)
    O3 0.0571(8) 0.1266(13) 0.0666(9) -0.0098(9) -0.0081(8) 0.0056(10)
    O4 0.0554(7) 0.0635(8) 0.0887(10) -0.0042(7) -0.0151(8) -0.0175(8)
_geom_special_details
;
All e.s.d.'s (except the e.s.d. in the dihedral angle between two l.s. planes)
are estimated using the full covariance matrix. The cell e.s.d.'s are taken
into account individually in the estimation of e.s.d.'s in distances, angles
and torsion angles; correlations between e.s.d.'s in cell parameters are only
used when they are defined by crystal symmetry. An approximate (isotropic)
treatment of cell e.s.d.'s is used for estimating e.s.d.'s involving l.s.
planes.
;
loop_
    _geom_bond_atom_site_label_1
    _geom_bond_atom_site_label_2
    _geom_bond_site_symmetry_2
    _geom_bond_distance
    _geom_bond_publ_flag
    C2 O1 . 1.228(2) ?
    C2 N1 . 1.330(3) ?
    C2 C3 . 1.504(3) ?
    C3 C4 . 1.488(3) ?
    C3 H3A . 0.9700 ?
    C3 H3B . 0.9700 ?
    C4 C5 . 1.527(3) ?
    C4 H4A . 0.9700 ?
    C4 H4B . 0.9700 ?
    C5 N1 . 1.457(2) ?
    C5 C6 . 1.521(2) ?
    C5 H5 . 0.9800 ?
    C6 O2 . 1.405(2) ?
    C6 C7 . 1.534(2) ?
    C6 H6 . 0.9800 ?
    C7 C10 . 1.516(3) ?
    C7 C8 . 1.519(3) ?
    C7 H7 . 0.9800 ?
    C8 C9 . 1.521(3) ?
    C8 H8A . 0.9700 ?
    C8 H8B . 0.9700 ?
    C9 N1 . 1.452(2) ?
    C9 H9A . 0.9700 ?
    C9 H9B . 0.9700 ?
    C10 C15 . 1.376(3) ?
    C10 C11 . 1.382(3) ?
    C11 C12 . 1.376(3) ?
    C11 H11 . 0.9300 ?
    C12 C13 . 1.371(4) ?
    C12 H12 . 0.9300 ?
    C13 C14 . 1.364(4) ?
    C13 H13 . 0.9300 ?
    C14 C15 . 1.393(3) ?
    C14 H14 . 0.9300 ?
    C15 H15 . 0.9300 ?
    C16 O3 . 1.229(2) ?
    C16 N2 . 1.332(3) ?
    C16 C17 . 1.509(3) ?
    C17 C18 . 1.492(3) ?
    C17 H17A . 0.9700 ?
    C17 H17B . 0.9700 ?
    C18 C19 . 1.525(3) ?
    C18 H18A . 0.9700 ?
    C18 H18B . 0.9700 ?
    C19 N2 . 1.456(2) ?
    C19 C20 . 1.519(2) ?
    C19 H19 . 0.9800 ?
    C20 O4 . 1.420(2) ?
    C20 C21 . 1.523(2) ?
    C20 H20 . 0.9800 ?
    C21 C24 . 1.513(2) ?
    C21 C22 . 1.529(2) ?
    C21 H21 . 0.9800 ?
    C22 C23 . 1.523(2) ?
    C22 H22A . 0.9700 ?
    C22 H22B . 0.9700 ?
    C23 N2 . 1.447(2) ?
    C23 H23A . 0.9700 ?
    C23 H23B . 0.9700 ?
    C24 C29 . 1.375(2) ?
    C24 C25 . 1.377(3) ?
    C25 C26 . 1.391(3) ?
    C25 H25 . 0.9300 ?
    C26 C27 . 1.354(3) ?
    C26 H26 . 0.9300 ?
    C27 C28 . 1.367(3) ?
    C27 H27 . 0.9300 ?
    C28 C29 . 1.379(3) ?
    C28 H28 . 0.9300 ?
    C29 H29 . 0.9300 ?
    O2 H2 . 0.8200 ?
    O4 H4 . 0.8200 ?
loop_
    _geom_angle_atom_site_label_1
    _geom_angle_atom_site_label_2
    _geom_angle_atom_site_label_3
    _geom_angle_site_symmetry_1
    _geom_angle_site_symmetry_3
    _geom_angle
    _geom_angle_publ_flag
    O1 C2 N1 . . 125.73(19) ?
    O1 C2 C3 . . 126.0(2) ?
    N1 C2 C3 . . 108.22(18) ?
    C4 C3 C2 . . 106.58(18) ?
    C4 C3 H3A . . 110.4 ?
    C2 C3 H3A . . 110.4 ?
    C4 C3 H3B . . 110.4 ?
    C2 C3 H3B . . 110.4 ?
    H3A C3 H3B . . 108.6 ?
    C3 C4 C5 . . 106.30(16) ?
    C3 C4 H4A . . 110.5 ?
    C5 C4 H4A . . 110.5 ?
    C3 C4 H4B . . 110.5 ?
    C5 C4 H4B . . 110.5 ?
    H4A C4 H4B . . 108.7 ?
    N1 C5 C6 . . 110.71(14) ?
    N1 C5 C4 . . 103.92(17) ?
    C6 C5 C4 . . 114.52(15) ?
    N1 C5 H5 . . 109.2 ?
    C6 C5 H5 . . 109.2 ?
    C4 C5 H5 . . 109.2 ?
    O2 C6 C5 . . 105.47(13) ?
    O2 C6 C7 . . 112.52(16) ?
    C5 C6 C7 . . 111.74(13) ?
    O2 C6 H6 . . 109.0 ?
    C5 C6 H6 . . 109.0 ?
    C7 C6 H6 . . 109.0 ?
    C10 C7 C8 . . 113.73(16) ?
    C10 C7 C6 . . 110.46(13) ?
    C8 C7 C6 . . 110.69(16) ?
    C10 C7 H7 . . 107.2 ?
    C8 C7 H7 . . 107.2 ?
    C6 C7 H7 . . 107.2 ?
    C7 C8 C9 . . 112.20(16) ?
    C7 C8 H8A . . 109.2 ?
    C9 C8 H8A . . 109.2 ?
    C7 C8 H8B . . 109.2 ?
    C9 C8 H8B . . 109.2 ?
    H8A C8 H8B . . 107.9 ?
    N1 C9 C8 . . 108.03(14) ?
    N1 C9 H9A . . 110.1 ?
    C8 C9 H9A . . 110.1 ?
    N1 C9 H9B . . 110.1 ?
    C8 C9 H9B . . 110.1 ?
    H9A C9 H9B . . 108.4 ?
    C15 C10 C11 . . 117.3(2) ?
    C15 C10 C7 . . 122.0(2) ?
    C11 C10 C7 . . 120.6(2) ?
    C12 C11 C10 . . 121.6(3) ?
    C12 C11 H11 . . 119.2 ?
    C10 C11 H11 . . 119.2 ?
    C13 C12 C11 . . 120.3(3) ?
    C13 C12 H12 . . 119.9 ?
    C11 C12 H12 . . 119.9 ?
    C14 C13 C12 . . 119.5(3) ?
    C14 C13 H13 . . 120.2 ?
    C12 C13 H13 . . 120.2 ?
    C13 C14 C15 . . 120.0(3) ?
    C13 C14 H14 . . 120.0 ?
    C15 C14 H14 . . 120.0 ?
    C10 C15 C14 . . 121.3(2) ?
    C10 C15 H15 . . 119.3 ?
    C14 C15 H15 . . 119.3 ?
    O3 C16 N2 . . 125.70(19) ?
    O3 C16 C17 . . 126.0(2) ?
    N2 C16 C17 . . 108.29(19) ?
    C18 C17 C16 . . 105.60(19) ?
    C18 C17 H17A . . 110.6 ?
    C16 C17 H17A . . 110.6 ?
    C18 C17 H17B . . 110.6 ?
    C16 C17 H17B . . 110.6 ?
    H17A C17 H17B . . 108.8 ?
    C17 C18 C19 . . 106.47(18) ?
    C17 C18 H18A . . 110.4 ?
    C19 C18 H18A . . 110.4 ?
    C17 C18 H18B . . 110.4 ?
    C19 C18 H18B . . 110.4 ?
    H18A C18 H18B . . 108.6 ?
    N2 C19 C20 . . 109.95(14) ?
    N2 C19 C18 . . 103.20(16) ?
    C20 C19 C18 . . 114.52(17) ?
    N2 C19 H19 . . 109.7 ?
    C20 C19 H19 . . 109.7 ?
    C18 C19 H19 . . 109.7 ?
    O4 C20 C19 . . 107.11(14) ?
    O4 C20 C21 . . 110.21(16) ?
    C19 C20 C21 . . 110.79(13) ?
    O4 C20 H20 . . 109.6 ?
    C19 C20 H20 . . 109.6 ?
    C21 C20 H20 . . 109.6 ?
    C24 C21 C20 . . 113.13(13) ?
    C24 C21 C22 . . 111.15(13) ?
    C20 C21 C22 . . 110.54(15) ?
    C24 C21 H21 . . 107.2 ?
    C20 C21 H21 . . 107.2 ?
    C22 C21 H21 . . 107.2 ?
    C23 C22 C21 . . 111.86(15) ?
    C23 C22 H22A . . 109.2 ?
    C21 C22 H22A . . 109.2 ?
    C23 C22 H22B . . 109.2 ?
    C21 C22 H22B . . 109.2 ?
    H22A C22 H22B . . 107.9 ?
    N2 C23 C22 . . 108.88(14) ?
    N2 C23 H23A . . 109.9 ?
    C22 C23 H23A . . 109.9 ?
    N2 C23 H23B . . 109.9 ?
    C22 C23 H23B . . 109.9 ?
    H23A C23 H23B . . 108.3 ?
    C29 C24 C25 . . 116.89(17) ?
    C29 C24 C21 . . 122.11(17) ?
    C25 C24 C21 . . 120.98(17) ?
    C24 C25 C26 . . 121.7(2) ?
    C24 C25 H25 . . 119.2 ?
    C26 C25 H25 . . 119.2 ?
    C27 C26 C25 . . 120.0(2) ?
    C27 C26 H26 . . 120.0 ?
    C25 C26 H26 . . 120.0 ?
    C26 C27 C28 . . 119.5(2) ?
    C26 C27 H27 . . 120.3 ?
    C28 C27 H27 . . 120.3 ?
    C27 C28 C29 . . 120.3(2) ?
    C27 C28 H28 . . 119.8 ?
    C29 C28 H28 . . 119.8 ?
    C24 C29 C28 . . 121.7(2) ?
    C24 C29 H29 . . 119.2 ?
    C28 C29 H29 . . 119.2 ?
    C2 N1 C9 . . 127.00(18) ?
    C2 N1 C5 . . 114.79(16) ?
    C9 N1 C5 . . 117.98(17) ?
    C16 N2 C23 . . 125.44(17) ?
    C16 N2 C19 . . 114.63(16) ?
    C23 N2 C19 . . 118.29(16) ?
    C6 O2 H2 . . 109.5 ?
    C20 O4 H4 . . 109.5 ?
loop_
    _geom_torsion_atom_site_label_1
    _geom_torsion_atom_site_label_2
    _geom_torsion_atom_site_label_3
    _geom_torsion_atom_site_label_4
    _geom_torsion_site_symmetry_1
    _geom_torsion_site_symmetry_2
    _geom_torsion_site_symmetry_3
    _geom_torsion_site_symmetry_4
    _geom_torsion
    _geom_torsion_publ_flag
    O1 C2 C3 C4 . . . . -177.3(2) ?
    N1 C2 C3 C4 . . . . 2.8(2) ?
    C2 C3 C4 C5 . . . . -4.3(2) ?
    C3 C4 C5 N1 . . . . 4.1(2) ?
    C3 C4 C5 C6 . . . . -116.75(18) ?
    N1 C5 C6 O2 . . . . 171.79(16) ?
    C4 C5 C6 O2 . . . . -71.1(2) ?
    N1 C5 C6 C7 . . . . 49.2(2) ?
    C4 C5 C6 C7 . . . . 166.31(17) ?
    O2 C6 C7 C10 . . . . 63.1(2) ?
    C5 C6 C7 C10 . . . . -178.45(17) ?
    O2 C6 C7 C8 . . . . -170.01(15) ?
    C5 C6 C7 C8 . . . . -51.6(2) ?
    C10 C7 C8 C9 . . . . -179.74(18) ?
    C6 C7 C8 C9 . . . . 55.2(2) ?
    C7 C8 C9 N1 . . . . -55.0(3) ?
    C8 C7 C10 C15 . . . . -35.5(3) ?
    C6 C7 C10 C15 . . . . 89.6(2) ?
    C8 C7 C10 C11 . . . . 146.7(2) ?
    C6 C7 C10 C11 . . . . -88.1(2) ?
    C15 C10 C11 C12 . . . . -0.1(3) ?
    C7 C10 C11 C12 . . . . 177.7(2) ?
    C10 C11 C12 C13 . . . . 0.3(3) ?
    C11 C12 C13 C14 . . . . 0.2(4) ?
    C12 C13 C14 C15 . . . . -0.8(4) ?
    C11 C10 C15 C14 . . . . -0.5(3) ?
    C7 C10 C15 C14 . . . . -178.30(18) ?
    C13 C14 C15 C10 . . . . 1.0(3) ?
    O3 C16 C17 C18 . . . . -176.3(2) ?
    N2 C16 C17 C18 . . . . 4.6(2) ?
    C16 C17 C18 C19 . . . . -11.2(2) ?
    C17 C18 C19 N2 . . . . 13.4(2) ?
    C17 C18 C19 C20 . . . . -106.1(2) ?
    N2 C19 C20 O4 . . . . 172.89(15) ?
    C18 C19 C20 O4 . . . . -71.5(2) ?
    N2 C19 C20 C21 . . . . 52.6(2) ?
    C18 C19 C20 C21 . . . . 168.28(16) ?
    O4 C20 C21 C24 . . . . 61.46(19) ?
    C19 C20 C21 C24 . . . . 179.82(15) ?
    O4 C20 C21 C22 . . . . -173.17(13) ?
    C19 C20 C21 C22 . . . . -54.8(2) ?
    C24 C21 C22 C23 . . . . -178.28(16) ?
    C20 C21 C22 C23 . . . . 55.2(2) ?
    C21 C22 C23 N2 . . . . -52.5(2) ?
    C20 C21 C24 C29 . . . . 49.1(2) ?
    C22 C21 C24 C29 . . . . -75.9(2) ?
    C20 C21 C24 C25 . . . . -132.62(18) ?
    C22 C21 C24 C25 . . . . 102.3(2) ?
    C29 C24 C25 C26 . . . . 1.1(3) ?
    C21 C24 C25 C26 . . . . -177.25(17) ?
    C24 C25 C26 C27 . . . . -0.5(3) ?
    C25 C26 C27 C28 . . . . -0.5(3) ?
    C26 C27 C28 C29 . . . . 0.7(3) ?
    C25 C24 C29 C28 . . . . -0.9(3) ?
    C21 C24 C29 C28 . . . . 177.43(18) ?
    C27 C28 C29 C24 . . . . 0.0(3) ?
    O1 C2 N1 C9 . . . . -5.6(3) ?
    C3 C2 N1 C9 . . . . 174.26(18) ?
    O1 C2 N1 C5 . . . . -179.96(18) ?
    C3 C2 N1 C5 . . . . -0.1(2) ?
    C8 C9 N1 C2 . . . . -118.1(2) ?
    C8 C9 N1 C5 . . . . 56.0(2) ?
    C6 C5 N1 C2 . . . . 120.80(18) ?
    C4 C5 N1 C2 . . . . -2.6(2) ?
    C6 C5 N1 C9 . . . . -54.1(2) ?
    C4 C5 N1 C9 . . . . -177.47(16) ?
    O3 C16 N2 C23 . . . . -9.5(3) ?
    C17 C16 N2 C23 . . . . 169.56(17) ?
    O3 C16 N2 C19 . . . . -174.60(17) ?
    C17 C16 N2 C19 . . . . 4.5(2) ?
    C22 C23 N2 C16 . . . . -110.3(2) ?
    C22 C23 N2 C19 . . . . 54.3(2) ?
    C20 C19 N2 C16 . . . . 111.25(18) ?
    C18 C19 N2 C16 . . . . -11.3(2) ?
    C20 C19 N2 C23 . . . . -55.0(2) ?
    C18 C19 N2 C23 . . . . -177.57(17) ?
loop_
    _geom_hbond_atom_site_label_D
    _geom_hbond_atom_site_label_H
    _geom_hbond_atom_site_label_A
    _geom_hbond_site_symmetry_A
    _geom_hbond_distance_DH
    _geom_hbond_distance_HA
    _geom_hbond_distance_DA
    _geom_hbond_angle_DHA
    O4 H4 O1 4_646 0.82 1.92 2.7366(19) 175
    O2 H2 O3 2_764 0.82 1.88 2.6963(18) 179
data_global
_journal_date_recd_electronic     2009-03-10
_journal_date_accepted     2009-03-24
_journal_name_full     'Acta Crystallographica, Section E'
_journal_year     2009
_journal_volume     65
_journal_issue      4
_journal_page_first     o895
_journal_page_last     o896
_journal_paper_category     QO
_journal_coeditor_code     FJ2203
_publ_contact_author_name     "Dr Viktor Vr\'abel"
_publ_contact_author_address
;
Institute of Analytical Chemistry
Faculty of Chemical and Food Technology
Slovak Technical University
Radlinsk\'eho 9
SK-812 37 Bratislava
Slovak Republic
;
_publ_contact_author_email     viktor.vrabel@stuba.sk
_publ_contact_author_fax     ?
_publ_contact_author_phone     '00421 02 59325285'
_publ_section_title
;
(7<i>R</i>,8<i>R</i>,8a<i>S</i>)-8-Hydroxy-7-phenylperhydroindolizin-3-one
;
loop_
    _publ_author_name
    _publ_author_address
    "\<Svorc, \<Lubom\'ir"
;
Institute of Analytical Chemistry
Faculty of Chemical and Food Technology
Slovak Technical University
Radlinsk\'eho 9
SK-812 37 Bratislava
Slovak Republic 81237
;
    "Vr\'abel, Viktor"
;
Institute of Analytical Chemistry
Faculty of Chemical and Food Technology
Slovak Technical University
Radlinsk\'eho 9
SK-812 37 Bratislava
Slovak Republic 81237
;
    "\<Z\'u\<ziov\'a, Jozef\'ina"
;
Institute of Organic Chemistry, Catalysis and Petrochemistry
Faculty of Chemical and Food Technology
Slovak Technical University
Radlinsk\'eho 9
SK-812 37 Bratislava
Slovak Republic 81237
;
    "Bobo\<s\'ikov\'a, M\'aria"
;
Institute of Organic Chemistry, Catalysis and Petrochemistry
Faculty of Chemical and Food Technology
Slovak Technical University
Radlinsk\'eho 9
SK-812 37 Bratislava
Slovak Republic 81237
;
    "Jozef Ko\<z\'i\<sek"
;
Institute of Physical Chemistry and Chemical Physics
Faculty of Chemical and Food Technology
Slovak Technical University
Radlinsk\'eho 9
Bratislava
Slovak Republic 81237
;
