# Supplementary material for: (7R,8R,8aS)-8-Hydr­oxy-7-phenyl­per­hydro­indolizin-3-one
Source: Acta Crystallogr Sect E Struct Rep Online. 2009 Mar 28;65(Pt 4):o895–6. doi: 10.1107/S160053680901085X (PMC2968891; doi:10.1107/S160053680901085X)
Supplement: Supplementary file 2 [file e-65-0o895-Isup2.hkl]

# 
# h,k,l, Fc-squared, Fo-squared, sigma(Fo-squared) and status flag 
# 
data_I
_shelx_title ' EXP_312 IN P2(1)2(1)2' 
_shelx_refln_list_code          4 
_shelx_F_calc_maximum      169.69 
_exptl_crystal_F_000       992.00 
_reflns_d_resolution_high  0.7195 
 
loop_ 
 _symmetry_equiv_pos_as_xyz 
 'x, y, z' 
 '-x, -y, z' 
 'x+1/2, -y+1/2, -z' 
 '-x+1/2, y+1/2, -z' 
 
_cell_length_a    25.3592 
_cell_length_b    16.1467 
_cell_length_c     6.0086 
_cell_angle_alpha  90.000 
_cell_angle_beta   90.000 
_cell_angle_gamma  90.000 
 
_shelx_F_squared_multiplier     1.000 
 
loop_ 
 _refln_index_h 
 _refln_index_k 
 _refln_index_l 
 _refln_F_squared_calc 
 _refln_F_squared_meas 
 _refln_F_squared_sigma 
 _refln_observed_status 
   4   0   0     7463.29     7003.74    109.26 o 
   6   0   0      809.06      786.20      4.55 o 
   8   0   0     2311.20     2547.18     11.04 o 
  10   0   0      265.99      277.53      2.72 o 
  12   0   0      360.29      356.76      3.49 o 
  14   0   0      109.35      103.45      2.66 o 
  16   0   0     1048.14     1078.22      7.27 o 
  18   0   0       48.85       41.44      2.14 o 
  20   0   0       41.88       39.06      2.52 o 
  22   0   0        3.31        3.04      2.71 o 
  24   0   0       22.34       15.39      2.78 o 
  26   0   0      388.78      425.40     15.28 o 
  28   0   0       46.14       56.39     14.95 o 
  30   0   0        6.07        8.68     17.66 o 
  32   0   0       47.06       65.93     25.95 o 
   4   1   0      746.85      712.53      4.50 o 
   5   1   0     5577.67     5229.61     14.51 o 
   6   1   0      370.06      353.22      2.61 o 
   7   1   0     2574.79     2413.09      9.07 o 
   8   1   0      253.54      196.13      2.35 o 
   9   1   0        0.23        6.28      2.28 o 
  10   1   0       13.70       15.44      0.87 o 
  11   1   0      539.00      462.97      3.85 o 
  12   1   0        9.50        6.28      1.04 o 
  13   1   0      188.83      186.12      1.90 o 
  14   1   0       82.53       74.77      1.36 o 
  15   1   0      269.18      219.87      2.08 o 
  16   1   0       31.75       30.37      1.28 o 
  17   1   0      106.08       99.96      1.65 o 
  18   1   0      219.55      231.20      2.37 o 
  19   1   0       24.59       22.77      1.51 o 
  20   1   0      144.42      144.64      2.14 o 
  21   1   0        0.06        1.73      1.40 o 
  22   1   0        1.93        0.33      1.47 o 
  23   1   0        0.10       -0.84      3.13 o 
  24   1   0        0.96        4.78      6.58 o 
  25   1   0      312.61      355.10      9.49 o 
  26   1   0       62.58       70.19      8.47 o 
  27   1   0        0.06       -4.05      9.46 o 
  28   1   0       39.75       31.11      8.89 o 
  29   1   0        1.35       -1.12      9.61 o 
  30   1   0        7.81        4.14     10.46 o 
  31   1   0       18.27       23.79     13.57 o 
  32   1   0        0.12       -4.15     27.45 o 
  33   1   0        0.63       -6.63     29.29 o 
   2   2   0       48.36       51.92      2.53 o 
   3   2   0     4690.04     4408.64     26.98 o 
   4   2   0    28796.07    30376.71    236.36 o 
   5   2   0      160.13      134.72      1.35 o 
   6   2   0      168.43      164.05      1.49 o 
   7   2   0     2231.85     2123.42      4.69 o 
   8   2   0    17246.45    17189.77     55.55 o 
   9   2   0      201.73      215.24      1.85 o 
  10   2   0       21.07       20.34      0.84 o 
  11   2   0      526.45      583.17      2.96 o 
  12   2   0      937.74      960.19      3.88 o 
  13   2   0       66.61       67.06      1.28 o 
  14   2   0        3.73        3.88      1.10 o 
  15   2   0       35.44       35.63      1.18 o 
  16   2   0        0.02        0.24      1.09 o 
  17   2   0        9.26        8.58      1.13 o 
  18   2   0      201.32      207.63      2.14 o 
  19   2   0       29.76       30.55      1.28 o 
  20   2   0       50.23       47.14      1.86 o 
  21   2   0        1.90        5.08      3.11 o 
  22   2   0      285.46      301.16      4.92 o 
  23   2   0      595.72      655.64      6.49 o 
  24   2   0      336.42      342.82     10.01 o 
  25   2   0        7.78       18.00      5.59 o 
  26   2   0        0.38        1.77      7.27 o 
  27   2   0       79.13       85.03      8.20 o 
  28   2   0       75.08       92.56      8.95 o 
  29   2   0        0.06       -6.56      9.75 o 
  30   2   0        2.61       -9.74     11.02 o 
  31   2   0        0.14       -3.49     13.82 o 
  32   2   0       36.85       43.36     26.50 o 
  33   2   0        0.01        2.75     30.42 o 
   1   3   0     1679.05     1654.63      7.21 o 
   2   3   0       91.69       93.95      1.47 o 
   3   3   0      636.32      639.14      2.59 o 
   4   3   0    14084.49    14111.63     56.57 o 
   5   3   0      110.03      107.45      1.48 o 
   6   3   0      209.46      187.67      1.75 o 
   7   3   0      630.52      629.00      3.13 o 
   8   3   0      920.93      982.27      3.91 o 
   9   3   0       45.90       46.13      1.15 o 
  10   3   0       64.62       58.03      1.25 o 
  11   3   0        0.23        1.53      0.98 o 
  12   3   0     1745.42     1840.82      6.20 o 
  13   3   0      122.52      129.06      2.01 o 
  14   3   0       61.76       54.92      1.69 o 
  15   3   0      216.96      221.63      2.59 o 
  16   3   0       59.06       61.28      2.07 o 
  17   3   0       37.93       34.06      2.15 o 
  18   3   0       56.94       52.21      1.70 o 
  19   3   0      205.06      189.54      2.50 o 
  20   3   0       32.17       31.16      2.59 o 
  21   3   0      198.59      208.25      3.54 o 
  22   3   0      148.63      160.24      3.30 o 
  23   3   0        0.03        0.86      4.29 o 
  24   3   0       40.73       37.97      5.12 o 
  25   3   0      180.85      185.88      6.17 o 
  26   3   0       29.26       31.83      7.45 o 
  27   3   0       84.56      101.20      8.44 o 
  28   3   0        1.05       -0.41      8.86 o 
  29   3   0       37.62       45.03      9.71 o 
  30   3   0        5.76        1.61     10.18 o 
  31   3   0        1.17       -3.60     14.28 o 
  32   3   0        9.38       -1.62     27.13 o 
  33   3   0       11.69       10.48     30.23 o 
  34   3   0        0.20      -13.82     33.61 o 
   0   4   0     2890.98     2844.16      8.87 o 
   1   4   0     8426.65     8353.77     24.32 o 
   2   4   0       32.37       29.31      0.91 o 
   3   4   0      587.03      561.63      2.90 o 
   4   4   0    26007.51    26932.22     88.91 o 
   5   4   0     1301.97     1197.49      3.74 o 
   6   4   0        0.15        1.47      0.77 o 
   7   4   0      672.14      686.08      3.15 o 
   8   4   0     3731.62     3684.42      8.16 o 
   9   4   0     3715.33     3822.76      9.54 o 
  10   4   0      898.10      928.64      5.85 o 
  11   4   0      723.49      741.70      4.17 o 
  12   4   0     1120.25     1152.74      5.26 o 
  13   4   0       40.61       50.75      1.57 o 
  14   4   0       82.77       84.14      2.09 o 
  15   4   0      222.92      227.60      2.88 o 
  16   4   0        3.59        1.93      1.66 o 
  17   4   0       52.00       45.84      1.77 o 
  18   4   0       59.18       58.91      1.97 o 
  19   4   0        1.40        2.39      2.74 o 
  20   4   0       15.01       16.46      1.57 o 
  21   4   0       74.73       68.68      3.18 o 
  22   4   0       44.48       31.77      3.20 o 
  23   4   0      229.83      251.83      4.41 o 
  24   4   0      236.96      230.95      7.54 o 
  25   4   0        5.70        8.06      6.04 o 
  26   4   0        1.14        3.86      7.76 o 
  27   4   0      350.23      420.33      9.76 o 
  28   4   0      152.78      178.25      8.54 o 
  29   4   0       52.13       63.69      9.37 o 
  30   4   0        2.51       -0.92     13.97 o 
  31   4   0        3.04       -0.19     15.10 o 
  32   4   0       16.68       21.29     30.66 o 
  33   4   0        0.50      -21.63     33.99 o 
  34   4   0        4.59       -4.55     36.33 o 
   1   5   0     2256.26     2275.72      7.75 o 
   2   5   0        0.65        2.55      0.76 o 
   3   5   0      635.48      606.96      3.11 o 
   4   5   0     1490.87     1363.75      4.49 o 
   5   5   0      280.09      256.83      1.95 o 
   6   5   0       24.22       26.20      0.94 o 
   7   5   0     5927.30     5949.45     10.56 o 
   8   5   0      210.38      213.36      2.08 o 
   9   5   0       19.58       19.18      1.08 o 
  10   5   0       94.34       98.04      1.61 o 
  11   5   0     2601.03     2703.84      7.11 o 
  12   5   0       18.89       19.38      1.23 o 
  13   5   0        9.22        6.57      1.40 o 
  14   5   0      103.06      117.27      1.90 o 
  15   5   0       65.88       69.23      1.71 o 
  16   5   0       32.80       30.94      1.95 o 
  17   5   0        1.95        1.85      2.04 o 
  18   5   0        4.09        2.12      2.09 o 
  19   5   0      407.64      426.18      4.15 o 
  20   5   0       19.78       21.01      2.16 o 
  21   5   0       30.19       30.02      3.47 o 
  22   5   0       28.52       28.01      3.27 o 
  23   5   0       16.92       17.38      3.82 o 
  24   5   0       45.63       31.39      5.46 o 
  25   5   0       10.17        4.44      5.66 o 
  26   5   0       23.93       19.37      6.67 o 
  27   5   0        2.80        7.44      8.30 o 
  28   5   0        9.36        7.39      8.79 o 
  29   5   0        5.83        8.88     11.56 o 
  30   5   0        5.43        4.43     14.63 o 
  31   5   0        0.05       -9.62     21.34 o 
  32   5   0        1.04      -24.99     32.51 o 
  33   5   0        0.06       -0.30     35.20 o 
  34   5   0        2.47        9.05     38.68 o 
   0   6   0       28.61       33.14      1.99 o 
   1   6   0     1219.93     1191.68      5.52 o 
   2   6   0      500.85      494.83      2.83 o 
   3   6   0      171.42      164.47      1.92 o 
   4   6   0      105.18       97.75      1.33 o 
   5   6   0     1123.62     1102.27      4.94 o 
   6   6   0       10.07        8.88      1.09 o 
   7   6   0        2.48        3.17      1.20 o 
   8   6   0     6550.23     6803.97     11.90 o 
   9   6   0     2598.49     2667.31      7.03 o 
  10   6   0        0.22        1.11      1.19 o 
  11   6   0      111.78      110.41      1.80 o 
  12   6   0      229.88      236.01      2.34 o 
  13   6   0       22.68       18.77      1.38 o 
  14   6   0       76.28       75.26      1.65 o 
  15   6   0       68.63       79.88      1.77 o 
  16   6   0       35.87       34.07      1.73 o 
  17   6   0       36.07       32.65      2.07 o 
  18   6   0      121.26      114.35      2.42 o 
  19   6   0      153.48      149.37      2.72 o 
  20   6   0        0.01       -1.76      2.62 o 
  21   6   0      107.00      104.95      2.97 o 
  22   6   0        3.03        4.45      4.13 o 
  23   6   0      226.17      262.63      4.90 o 
  24   6   0       16.18       14.38      5.86 o 
  25   6   0        2.84       -0.29      6.19 o 
  26   6   0        2.43        2.20      5.94 o 
  27   6   0       59.42       62.22      7.21 o 
  28   6   0       11.34        5.19      9.75 o 
  29   6   0       18.33       11.74     11.87 o 
  30   6   0        5.26        6.40     14.87 o 
  31   6   0       11.54       10.62     31.31 o 
  32   6   0        1.72       10.19     32.09 o 
  33   6   0        0.86      -12.66     33.73 o 
   1   7   0     1937.58     2001.71      7.49 o 
   2   7   0      223.87      205.87      2.05 o 
   3   7   0       89.90       87.52      1.50 o 
   4   7   0     2800.89     2907.86      7.14 o 
   5   7   0      151.73      165.93      1.88 o 
   6   7   0      168.58      172.88      2.07 o 
   7   7   0     1388.26     1426.22      6.39 o 
   8   7   0        8.22       11.74      1.52 o 
   9   7   0      133.67      147.19      2.20 o 
  10   7   0        2.27        2.28      1.50 o 
  11   7   0      323.18      333.85      2.71 o 
  12   7   0       93.97       97.25      1.77 o 
  13   7   0       30.30       27.58      1.52 o 
  14   7   0       12.83        9.58      1.49 o 
  15   7   0      134.84      132.90      2.18 o 
  16   7   0      464.52      513.32      3.84 o 
  17   7   0      231.53      230.33      3.38 o 
  18   7   0       74.78       69.78      2.12 o 
  19   7   0       17.11       15.04      2.57 o 
  20   7   0      123.21      123.30      3.51 o 
  21   7   0       48.95       44.75      2.78 o 
  22   7   0       23.12       15.27      4.39 o 
  23   7   0       14.72       13.24      6.25 o 
  24   7   0        0.04        1.58      6.60 o 
  25   7   0        0.05       -4.90      7.14 o 
  26   7   0        5.49       -0.32      7.36 o 
  27   7   0        3.25       -0.73      8.71 o 
  28   7   0        1.70       -2.57     10.00 o 
  29   7   0        0.86       -9.05     13.81 o 
  30   7   0        0.93       -3.70     21.06 o 
  31   7   0        0.02      -11.11     32.05 o 
  32   7   0        0.21      -10.38     32.13 o 
   0   8   0      380.95      332.59      3.97 o 
   1   8   0      383.92      351.02      2.50 o 
   2   8   0       82.41       81.54      1.47 o 
   3   8   0     1574.19     1718.60      5.88 o 
   4   8   0       19.62       16.24      1.22 o 
   5   8   0       60.07       66.48      1.39 o 
   6   8   0       14.34       13.61      1.39 o 
   7   8   0        0.34        2.49      1.53 o 
   8   8   0      540.67      584.11      4.16 o 
   9   8   0       20.09       21.62      1.92 o 
  10   8   0       96.14       90.55      2.01 o 
  11   8   0        0.07        1.00      1.93 o 
  12   8   0      683.58      722.01      4.49 o 
  13   8   0       11.08       13.78      2.04 o 
  14   8   0       15.48       21.04      1.80 o 
  15   8   0      305.43      301.96      3.37 o 
  16   8   0      418.27      409.83      3.90 o 
  17   8   0        9.46        6.19      1.94 o 
  18   8   0       13.85        9.57      1.97 o 
  19   8   0      269.20      289.64      4.08 o 
  20   8   0       10.76        7.14      3.86 o 
  21   8   0       20.76       17.84      4.01 o 
  22   8   0       10.49        9.40      4.31 o 
  23   8   0        3.54       -2.52      5.71 o 
  24   8   0        1.07       -1.09      7.07 o 
  25   8   0        1.63        2.88      7.56 o 
  26   8   0        3.56        5.31      8.23 o 
  27   8   0       22.90       14.02     10.95 o 
  28   8   0        1.57       -4.52     11.87 o 
  29   8   0        1.23       -7.38     12.84 o 
  30   8   0        0.03       -0.42     33.17 o 
  31   8   0        8.61       -3.38     30.49 o 
   1   9   0      893.40      903.53      4.54 o 
   2   9   0      100.79       86.28      1.44 o 
   3   9   0     1178.36     1153.55      4.83 o 
   4   9   0      120.64      138.66      2.00 o 
   5   9   0       48.71       60.77      1.58 o 
   6   9   0      104.54      106.28      1.75 o 
   7   9   0       85.63       83.23      1.77 o 
   8   9   0      171.22      197.00      2.50 o 
   9   9   0       50.18       52.96      2.08 o 
  10   9   0      139.29      134.13      2.49 o 
  11   9   0        0.04        0.61      2.30 o 
  12   9   0      138.89      138.37      2.69 o 
  13   9   0       26.58       24.47      2.40 o 
  14   9   0       39.60       39.64      2.80 o 
  15   9   0      520.06      573.00      5.16 o 
  16   9   0       76.83       73.03      2.99 o 
  17   9   0       30.99       24.83      3.29 o 
  18   9   0       19.68       13.87      3.45 o 
  19   9   0       97.98      119.05      3.67 o 
  20   9   0       45.66       43.64      3.83 o 
  21   9   0       43.08       43.26      4.81 o 
  22   9   0        0.91        1.11      6.64 o 
  23   9   0       21.87       13.59      7.03 o 
  24   9   0        0.01       -3.23      6.67 o 
  25   9   0       37.67       39.26      8.86 o 
  26   9   0        0.11       -3.10     10.45 o 
  27   9   0        0.08       -3.89     12.30 o 
  28   9   0       38.71       44.20     13.68 o 
  29   9   0        0.73      -12.24     21.39 o 
  30   9   0        1.64        3.15     34.69 o 
   0  10   0     2753.22     2825.07     18.92 o 
   1  10   0      153.63      133.67      2.15 o 
   2  10   0        3.83        4.47      1.58 o 
   3  10   0       10.14        9.35      1.32 o 
   4  10   0      246.41      268.67      2.61 o 
   5  10   0        4.63        4.02      1.63 o 
   6  10   0        0.74        2.11      1.33 o 
   7  10   0        8.15        9.85      1.63 o 
   8  10   0      101.02       97.28      2.03 o 
   9  10   0      191.59      202.37      2.77 o 
  10  10   0       25.76       20.62      2.50 o 
  11  10   0       97.91       90.17      2.60 o 
  12  10   0      599.97      675.56      5.54 o 
  13  10   0      129.95      133.43      3.27 o 
  14  10   0        3.06        1.69      3.13 o 
  15  10   0      129.14      134.57      3.62 o 
  16  10   0      268.28      264.72      4.38 o 
  17  10   0        1.95        1.88      3.45 o 
  18  10   0       47.57       48.91      3.92 o 
  19  10   0      106.82      109.27      3.97 o 
  20  10   0       34.26       27.75      4.12 o 
  21  10   0        0.06       -2.54      4.60 o 
  22  10   0        1.57       -2.39      6.65 o 
  23  10   0        4.57        0.85      6.94 o 
  24  10   0        2.64       -2.04      8.30 o 
  25  10   0        0.01       -6.03      8.41 o 
  26  10   0        7.19        2.73     10.50 o 
  27  10   0        3.24       -3.36     12.30 o 
  28  10   0        1.36       -6.73     18.86 o 
  29  10   0        3.17       -4.78     34.52 o 
   1  11   0      285.35      293.51      3.01 o 
   2  11   0       30.86       34.25      1.92 o 
   3  11   0      133.79      134.19      1.93 o 
   4  11   0       93.58       98.48      1.81 o 
   5  11   0      709.82      810.25      4.86 o 
   6  11   0      136.60      138.89      2.37 o 
   7  11   0      228.37      257.73      2.56 o 
   8  11   0      138.68      136.46      2.42 o 
   9  11   0       21.46       18.14      2.30 o 
  10  11   0       43.80       44.78      2.52 o 
  11  11   0       34.75       29.16      2.86 o 
  12  11   0      126.87      116.14      3.30 o 
  13  11   0        3.00        1.74      3.39 o 
  14  11   0      102.84       98.49      3.57 o 
  15  11   0       89.17       97.02      3.99 o 
  16  11   0        0.05        0.10      3.91 o 
  17  11   0        1.65       -0.42      3.73 o 
  18  11   0        3.57       -1.02      3.85 o 
  19  11   0        5.61        4.52      4.66 o 
  20  11   0        1.75        0.17      5.09 o 
  21  11   0        2.31       -3.70      5.96 o 
  22  11   0        1.16       -0.29      7.21 o 
  23  11   0        1.10       -4.76      9.05 o 
  24  11   0       14.13       16.15      9.00 o 
  25  11   0        4.96       -2.81      8.99 o 
  26  11   0        0.27      -10.70     15.18 o 
  27  11   0        0.01      -13.68     16.41 o 
  28  11   0       20.61       37.07     31.25 o 
   0  12   0      488.94      499.51      6.11 o 
   1  12   0      109.56      104.11      2.42 o 
   2  12   0       26.40       22.14      2.26 o 
   3  12   0        0.45        0.57      2.26 o 
   4  12   0       18.38       16.21      1.55 o 
   5  12   0       76.59       76.62      2.14 o 
   6  12   0      289.24      291.99      3.51 o 
   7  12   0       74.43       84.52      2.55 o 
   8  12   0      243.40      237.86      3.38 o 
   9  12   0       39.82       37.63      2.38 o 
  10  12   0       11.56        7.03      2.47 o 
  11  12   0       73.43       67.70      3.29 o 
  12  12   0      159.19      162.78      3.51 o 
  13  12   0       62.75       64.01      3.79 o 
  14  12   0        8.48        8.67      3.60 o 
  15  12   0        0.06       -0.40      4.37 o 
  16  12   0      136.61      134.31      5.15 o 
  17  12   0        1.67       -1.08      4.51 o 
  18  12   0       33.65       33.01      4.99 o 
  19  12   0        0.13       -1.53      5.31 o 
  20  12   0       91.30      122.77      5.44 o 
  21  12   0        4.80        2.53      6.73 o 
  22  12   0        3.48       -1.37      8.74 o 
  23  12   0       11.41        3.01      9.80 o 
  24  12   0        1.62       -3.45     11.25 o 
  25  12   0        0.28       -9.22     12.23 o 
  26  12   0        4.47       -0.53     21.33 o 
   1  13   0       66.02       64.25      2.55 o 
   2  13   0        9.31        7.59      2.87 o 
   3  13   0        0.56        1.03      2.91 o 
   4  13   0      204.82      192.57      3.57 o 
   5  13   0      235.71      229.93      3.26 o 
   6  13   0       88.37       87.64      3.19 o 
   7  13   0      185.50      187.92      3.52 o 
   8  13   0      367.95      371.90      4.38 o 
   9  13   0       62.71       66.92      3.17 o 
  10  13   0       46.28       41.05      2.56 o 
  11  13   0      293.63      323.09      4.26 o 
  12  13   0      194.47      186.49      3.99 o 
  13  13   0        3.63        1.33      4.74 o 
  14  13   0       23.51       18.76      4.40 o 
  15  13   0        4.19        2.58      5.07 o 
  16  13   0        0.12        1.69      5.35 o 
  17  13   0        0.62       -2.32      6.02 o 
  18  13   0        1.39       -2.76      5.82 o 
  19  13   0       11.39       12.87      5.86 o 
  20  13   0        1.38       -2.57      7.53 o 
  21  13   0       10.31       13.91      9.45 o 
  22  13   0        0.55       -0.95      9.77 o 
  23  13   0        5.91        0.21     11.16 o 
  24  13   0        3.63       -1.41     15.65 o 
  25  13   0        0.15       -4.49     16.71 o 
   0  14   0      123.33      125.60      4.30 o 
   1  14   0       53.22       47.89      2.95 o 
   2  14   0        3.60        4.95      3.36 o 
   3  14   0        0.00        1.21      3.45 o 
   4  14   0      339.42      336.39      4.91 o 
   5  14   0      240.23      250.00      4.57 o 
   6  14   0        3.08        2.58      2.99 o 
   7  14   0        0.31        0.00      3.78 o 
   8  14   0      112.24      114.87      3.92 o 
   9  14   0        3.74        2.73      3.86 o 
  10  14   0        3.59        1.94      3.82 o 
  11  14   0        2.69       -0.44      4.23 o 
  12  14   0        7.10        6.71      4.41 o 
  13  14   0       69.48       67.97      4.32 o 
  14  14   0        0.62       -4.61      5.51 o 
  15  14   0        4.27        1.78      5.96 o 
  16  14   0       30.64       34.51      6.68 o 
  17  14   0        0.60       -1.46      7.65 o 
  18  14   0       22.72       24.12      6.31 o 
  19  14   0        0.11       -6.95      6.95 o 
  20  14   0       57.72       70.92     11.38 o 
  21  14   0        6.53        3.28     10.51 o 
  22  14   0        6.98       -0.23     11.47 o 
  23  14   0       12.34        6.13     13.61 o 
  24  14   0        1.05       -4.57     20.66 o 
  25  14   0        0.59      -14.67     36.61 o 
   1  15   0        0.62        2.07      3.93 o 
   2  15   0      115.08      117.98      3.91 o 
   3  15   0       50.92       51.43      4.04 o 
   4  15   0       78.30       69.59      4.00 o 
   5  15   0       16.78       20.91      4.47 o 
   6  15   0       30.39       17.30      4.51 o 
   7  15   0      113.24      108.00      3.72 o 
   8  15   0      167.91      192.32      5.81 o 
   9  15   0        4.58       -1.04      6.06 o 
  10  15   0       15.40       16.22      5.19 o 
  11  15   0        0.27       -3.21      5.66 o 
  12  15   0        0.24       -2.92      5.52 o 
  13  15   0        4.22       -0.42      5.68 o 
  14  15   0       12.05        5.07      6.03 o 
  15  15   0       25.60       30.21      5.75 o 
  16  15   0       19.51       20.05      6.74 o 
  17  15   0        3.97       -1.00      8.14 o 
  18  15   0        9.13       14.15      8.66 o 
  19  15   0       26.47       13.07      9.40 o 
  20  15   0       21.96       30.13     12.83 o 
  21  15   0        0.14       -5.77     11.62 o 
  22  15   0        0.05       -9.78     14.87 o 
  23  15   0        0.08      -15.13     20.58 o 
  24  15   0        1.84      -12.69     35.07 o 
  25  15   0        2.43      -11.92     36.97 o 
   0  16   0       74.70       66.51      5.18 o 
   1  16   0       69.07       69.53      4.26 o 
   2  16   0       35.99       39.89      4.40 o 
   3  16   0      108.38      111.81      4.68 o 
   4  16   0      209.47      237.44      5.33 o 
   5  16   0        8.97        6.73      5.10 o 
   6  16   0        6.18        3.13      5.85 o 
   7  16   0      110.33      107.14      5.74 o 
   8  16   0       86.43       78.65      5.87 o 
   9  16   0        3.99       -1.39      6.09 o 
  10  16   0        1.54        0.01      6.80 o 
  11  16   0       12.23       10.83      7.36 o 
  12  16   0        0.65        0.73      7.18 o 
  13  16   0        4.99        1.39      6.72 o 
  14  16   0        0.01       -2.39      6.67 o 
  15  16   0        9.88        8.79      7.44 o 
  16  16   0        0.51       -4.19      7.84 o 
  17  16   0       21.88       23.69      8.10 o 
  18  16   0        9.41       -0.50      9.86 o 
  19  16   0        0.42       -6.64     11.03 o 
  20  16   0       13.37       -0.59     16.75 o 
  21  16   0        0.53      -10.07     18.74 o 
  22  16   0        8.95       -0.14     19.94 o 
  23  16   0        0.72       -7.82     36.06 o 
  24  16   0        2.37       13.16     42.83 o 
   1  17   0        2.77        2.92      5.83 o 
   2  17   0        0.00       -1.55      5.69 o 
   3  17   0       30.00       30.74      5.54 o 
   4  17   0       70.79       69.50      5.56 o 
   5  17   0       18.55       22.94      6.62 o 
   6  17   0       21.02       15.18      6.50 o 
   7  17   0        7.13       10.23      6.93 o 
   8  17   0        0.04        1.67      6.51 o 
   9  17   0       17.27       14.27      6.36 o 
  10  17   0       14.43        3.41      6.99 o 
  11  17   0        3.05        0.17      7.60 o 
  12  17   0        1.19       -5.25      8.09 o 
  13  17   0        5.30       -4.36      7.80 o 
  14  17   0        1.83       -5.83      8.79 o 
  15  17   0        2.55       -3.50      8.81 o 
  16  17   0       70.96       96.71      9.40 o 
  17  17   0        0.40       -8.62      9.86 o 
  18  17   0        7.10        0.73     13.26 o 
  19  17   0        3.78       -1.36     15.23 o 
  20  17   0       52.57       68.18     16.17 o 
  21  17   0        2.76        6.35     42.33 o 
  22  17   0        5.31       -8.33     28.00 o 
   0  18   0       24.45       17.86      9.33 o 
   1  18   0       54.06       63.97      6.17 o 
   2  18   0        2.38       -1.89      6.74 o 
   3  18   0        2.59       -1.58      6.36 o 
   4  18   0        1.21       -0.21      7.15 o 
   5  18   0        5.44       -0.09      8.14 o 
   6  18   0        0.31        0.86      8.62 o 
   7  18   0        2.70       -1.85      8.98 o 
   8  18   0        6.70        0.69      8.39 o 
   9  18   0        8.87        5.75      9.32 o 
  10  18   0        0.03       -6.67      9.70 o 
  11  18   0        4.75        2.00      9.06 o 
  12  18   0       17.60       20.47      9.21 o 
  13  18   0        0.37       -6.81      9.25 o 
  14  18   0        0.05       -8.90     10.47 o 
  15  18   0        0.02       -9.61     10.75 o 
  16  18   0       15.74       16.25     12.65 o 
  17  18   0       11.31       14.76     37.36 o 
  18  18   0       10.47       11.17     38.99 o 
  19  18   0        4.36       -7.57     31.77 o 
   1  19   0        0.29       -5.90      7.45 o 
   2  19   0        0.07       -4.20      7.33 o 
   3  19   0        3.78        3.05      7.93 o 
   4  19   0        0.18       -3.63      7.89 o 
   5  19   0        1.24       -4.09      9.79 o 
   6  19   0        1.42       -3.93      9.69 o 
   7  19   0        0.00       -6.83     10.10 o 
   8  19   0        0.26        0.33     10.87 o 
   9  19   0        1.85       -0.91     10.66 o 
  10  19   0        4.72        1.13     10.12 o 
  11  19   0        0.25       -6.06     10.16 o 
  12  19   0        5.01       -1.27     13.75 o 
  13  19   0        0.01       -8.05     16.28 o 
  14  19   0        2.99        2.15     15.70 o 
  15  19   0        1.20       -1.29     18.42 o 
  16  19   0       18.25       26.60     34.81 o 
  17  19   0        2.46       -7.31     39.21 o 
   0  20   0        3.77       -2.81     12.01 o 
   1  20   0       10.67        6.12      8.52 o 
   2  20   0        0.21       -7.78      8.89 o 
   3  20   0        0.69       -5.55      9.38 o 
   4  20   0        6.56        0.35     11.10 o 
   5  20   0       12.11        4.51     11.00 o 
   6  20   0        0.02       -1.41     11.43 o 
   7  20   0        2.97       -0.67     12.54 o 
   8  20   0       35.61       55.03     14.32 o 
   9  20   0        1.04       -1.19     14.62 o 
  10  20   0        2.19       -4.65     16.48 o 
  11  20   0        0.81      -10.41     17.81 o 
  12  20   0        4.58        5.59     19.13 o 
  13  20   0        3.74       -3.79     21.14 o 
  14  20   0        0.02       -3.93     24.87 o 
   1  21   0        1.17       -8.57     14.35 o 
   2  21   0        0.05      -14.15     14.24 o 
   3  21   0        0.06      -11.40     18.51 o 
   4  21   0       44.57       58.67     19.32 o 
   5  21   0       16.50        9.16     19.77 o 
   6  21   0        7.52       -8.00     19.38 o 
   7  21   0       18.93       23.72     20.57 o 
   8  21   0       20.68       14.83     22.69 o 
   9  21   0        0.78      -15.31     41.61 o 
  10  21   0        0.13      -16.37     39.36 o 
  12  21   0        0.04        8.60     38.93 o 
   0  22   0        2.47       -7.97     29.57 o 
   1  22   0        1.58       -9.70     22.39 o 
   2  22   0        1.82      -15.71     21.37 o 
   0   0   1      112.00       98.45      3.58 o 
   2   0   1    17989.76    17498.61     74.02 o 
   3   0   1    28726.13    30298.75    104.92 o 
   4   0   1     1693.57     1603.71      4.44 o 
   5   0   1      595.55      538.34      2.24 o 
   6   0   1      888.52      930.41      4.36 o 
   7   0   1     1552.92     1546.34      6.92 o 
   8   0   1     1347.92     1325.49      5.14 o 
   9   0   1      291.56      265.44      2.08 o 
  10   0   1      361.56      369.72      2.86 o 
  11   0   1       32.69       37.81      1.23 o 
  12   0   1       18.74       15.25      1.56 o 
  13   0   1        0.65        1.48      1.82 o 
  14   0   1        0.11        1.98      1.91 o 
  15   0   1      522.30      543.06      5.19 o 
  16   0   1        3.77        7.12      2.16 o 
  17   0   1       26.33       24.80      2.41 o 
  18   0   1        0.70        0.49      2.53 o 
  19   0   1       58.75       56.65      2.79 o 
  20   0   1       11.26       10.32      2.82 o 
  21   0   1      105.79      108.08      3.39 o 
  22   0   1       70.43       64.60      3.53 o 
  23   0   1       10.49        7.27      3.74 o 
  24   0   1       15.02       10.73      4.26 o 
  25   0   1        6.25        1.43      5.43 o 
  26   0   1       14.18       10.33      6.07 o 
  27   0   1       42.48       39.14      7.19 o 
  28   0   1        4.37        3.92      7.22 o 
  29   0   1       52.62       55.46     10.46 o 
  30   0   1       92.43      112.92     11.36 o 
  31   0   1        3.16       -1.23     13.40 o 
  32   0   1        2.17       -9.06     22.40 o 
  33   0   1        6.33       -3.18     18.67 o 
  34   0   1        0.93       -2.03     35.69 o 
   0   1   1      594.91      520.29      4.95 o 
   1   1   1     4773.57     4388.55     12.60 o 
   2   1   1    13872.41    14128.13     38.87 o 
   3   1   1      509.13      458.36      1.91 o 
   4   1   1      833.50      833.31      2.29 o 
   5   1   1     9228.79     8978.51     19.66 o 
   6   1   1     4501.90     4310.17     11.53 o 
   7   1   1     1077.95     1098.79      3.26 o 
   8   1   1       84.40       84.45      0.96 o 
   9   1   1      104.51       93.04      1.02 o 
  10   1   1      621.88      600.18      2.43 o 
  11   1   1      258.67      284.75      1.76 o 
  12   1   1      127.49      135.84      1.33 o 
  13   1   1     1508.75     1628.56      5.03 o 
  14   1   1       68.14       68.62      1.13 o 
  15   1   1      182.46      173.85      1.62 o 
  16   1   1       32.67       31.96      1.20 o 
  17   1   1       93.64       84.31      1.42 o 
  18   1   1      105.60      105.56      1.79 o 
  19   1   1       29.63       27.17      1.62 o 
  20   1   1       64.35       63.83      1.68 o 
  21   1   1      301.15      325.03      3.08 o 
  22   1   1       78.71       77.60      2.37 o 
  23   1   1       48.76       53.74      2.52 o 
  24   1   1       40.05       38.00      3.09 o 
  25   1   1       44.48       45.51      3.64 o 
  26   1   1      102.09      106.32      4.06 o 
  27   1   1        5.46        6.92      4.97 o 
  28   1   1       31.32       32.60      5.57 o 
  29   1   1        8.01        5.71      6.52 o 
  30   1   1       43.48       52.06      7.80 o 
  31   1   1       10.56        7.66      8.90 o 
  32   1   1        0.98       -5.98     14.99 o 
  33   1   1        2.36       -1.33     16.10 o 
  34   1   1        0.78      -22.63     35.61 o 
   0   2   1      346.13      309.63      1.98 o 
   1   2   1     5355.96     5097.58      9.85 o 
   2   2   1     6504.65     6000.57     12.35 o 
   3   2   1     2557.31     2406.71      4.65 o 
   4   2   1      195.15      170.39      1.17 o 
   5   2   1     6578.92     6260.73      9.88 o 
   6   2   1     3298.86     3434.00      7.38 o 
   7   2   1     2193.53     2142.11      4.33 o 
   8   2   1      284.63      275.91      1.64 o 
   9   2   1      427.24      379.72      1.88 o 
  10   2   1      190.53      197.60      1.47 o 
  11   2   1     1353.70     1349.69      3.79 o 
  12   2   1      293.94      309.17      1.97 o 
  13   2   1      471.21      476.35      2.37 o 
  14   2   1      177.85      170.33      1.56 o 
  15   2   1        1.05        1.14      1.10 o 
  16   2   1       49.93       46.96      1.30 o 
  17   2   1       27.81       30.31      1.34 o 
  18   2   1      260.21      273.04      2.35 o 
  19   2   1       22.14       24.03      1.55 o 
  20   2   1        6.73        4.53      1.62 o 
  21   2   1      229.07      217.90      2.40 o 
  22   2   1       27.38       25.52      2.15 o 
  23   2   1       37.91       36.11      2.27 o 
  24   2   1       48.50       46.01      2.46 o 
  25   2   1       34.43       33.31      3.74 o 
  26   2   1       73.67       77.18      3.83 o 
  27   2   1       10.36        8.69      4.68 o 
  28   2   1        3.12        1.99      5.54 o 
  29   2   1       20.20       23.11      6.84 o 
  30   2   1       39.14       44.02      7.20 o 
  31   2   1        6.61        6.35      8.72 o 
  32   2   1        6.26        0.29     14.63 o 
  33   2   1        4.86       -0.50     21.47 o 
  34   2   1        2.00      -18.31     34.69 o 
   0   3   1     2306.77     2177.79      5.42 o 
   1   3   1      268.73      259.28      1.33 o 
   2   3   1     2700.14     2586.03      5.03 o 
   3   3   1    13340.48    13221.81     37.10 o 
   4   3   1      222.25      230.84      1.65 o 
   5   3   1     2053.95     1918.89      5.11 o 
   6   3   1     5789.86     5856.23     13.92 o 
   7   3   1      991.71      953.55      3.28 o 
   8   3   1      962.37      931.61      2.79 o 
   9   3   1     1304.94     1263.63      3.22 o 
  10   3   1       26.33       22.39      0.72 o 
  11   3   1      401.96      431.48      2.28 o 
  12   3   1      340.54      343.42      2.13 o 
  13   3   1      246.93      235.53      2.12 o 
  14   3   1      254.32      251.99      1.94 o 
  15   3   1        8.89        8.28      1.15 o 
  16   3   1       26.44       25.14      1.27 o 
  17   3   1       26.38       24.98      1.38 o 
  18   3   1      291.95      303.18      2.56 o 
  19   3   1      141.38      145.87      2.06 o 
  20   3   1       22.02       17.12      2.00 o 
  21   3   1       48.33       48.18      2.10 o 
  22   3   1      571.94      626.59      4.18 o 
  23   3   1       94.03      105.64      2.23 o 
  24   3   1       44.23       47.39      2.50 o 
  25   3   1       31.04       34.06      3.44 o 
  26   3   1        2.31       -1.06      4.01 o 
  27   3   1       18.45       14.10      4.86 o 
  28   3   1        7.49       10.46      6.36 o 
  29   3   1       43.64       48.70      6.78 o 
  30   3   1       47.52       60.32      7.56 o 
  31   3   1        8.91        0.59      8.87 o 
  32   3   1        0.76       -1.28     14.49 o 
  33   3   1        4.24       -5.77     30.69 o 
  34   3   1        1.28      -10.75     34.20 o 
   0   4   1     2031.18     1917.35      5.77 o 
   1   4   1     6550.75     6385.05     12.47 o 
   2   4   1      581.48      523.83      1.89 o 
   3   4   1     4221.40     3958.35      6.61 o 
   4   4   1      264.95      244.28      1.48 o 
   5   4   1      461.90      453.07      2.21 o 
   6   4   1     2441.55     2450.31      5.04 o 
   7   4   1      523.06      494.71      2.25 o 
   8   4   1      868.56      848.18      2.92 o 
   9   4   1     2307.92     2422.02      6.06 o 
  10   4   1      121.13      118.22      1.26 o 
  11   4   1      886.86      905.86      3.13 o 
  12   4   1      351.40      359.23      1.83 o 
  13   4   1     1150.84     1282.30      3.74 o 
  14   4   1      553.68      595.68      2.76 o 
  15   4   1       70.81       69.56      1.27 o 
  16   4   1        4.80        4.47      1.12 o 
  17   4   1      111.39      111.52      1.63 o 
  18   4   1       70.34       70.24      1.60 o 
  19   4   1       50.28       52.64      1.82 o 
  20   4   1      158.57      161.42      2.30 o 
  21   4   1      182.20      178.33      2.43 o 
  22   4   1       67.67       62.83      2.35 o 
  23   4   1        5.30        4.96      2.70 o 
  24   4   1       40.83       33.57      2.82 o 
  25   4   1       63.37       67.40      3.83 o 
  26   4   1      108.77      115.08      4.45 o 
  27   4   1        5.28       11.27      4.63 o 
  28   4   1        5.06        5.63      6.56 o 
  29   4   1       28.42       33.33      6.84 o 
  30   4   1       12.21       11.96      7.53 o 
  31   4   1       12.09        4.93      9.41 o 
  32   4   1        2.91        0.07     17.56 o 
  33   4   1        5.27        1.91     33.30 o 
  34   4   1       10.88       16.84     35.89 o 
   0   5   1      153.48      146.94      1.63 o 
   1   5   1     1142.70     1109.54      2.82 o 
   2   5   1     1923.04     1866.44      3.62 o 
   3   5   1       32.49       30.34      0.74 o 
   4   5   1      177.00      161.43      1.36 o 
   5   5   1      611.79      551.96      2.39 o 
   6   5   1     4149.82     4282.87      6.99 o 
   7   5   1       26.51       28.14      0.90 o 
   8   5   1       98.74       94.48      1.27 o 
   9   5   1      229.73      242.68      2.08 o 
  10   5   1      253.68      281.04      1.89 o 
  11   5   1     2285.16     2436.11      6.87 o 
  12   5   1      122.25      132.00      1.41 o 
  13   5   1      369.98      358.94      2.11 o 
  14   5   1     1374.64     1394.34      4.09 o 
  15   5   1      220.12      218.72      1.94 o 
  16   5   1      162.75      165.97      1.65 o 
  17   5   1      131.57      122.51      1.97 o 
  18   5   1       54.56       47.82      1.89 o 
  19   5   1       59.79       56.00      2.14 o 
  20   5   1        3.95        3.06      1.61 o 
  21   5   1       79.26       82.32      2.01 o 
  22   5   1      582.99      621.20      4.11 o 
  23   5   1       14.83       15.50      2.34 o 
  24   5   1        2.61        2.11      3.15 o 
  25   5   1       25.95       23.05      4.28 o 
  26   5   1       83.76       96.07      4.63 o 
  27   5   1       21.79       15.42      5.21 o 
  28   5   1        5.74        6.13      6.47 o 
  29   5   1        5.45        2.81      7.45 o 
  30   5   1        4.57        0.72      7.87 o 
  31   5   1        8.76        2.18     12.92 o 
  32   5   1        2.87        3.99     21.79 o 
  33   5   1        5.21        4.17     35.29 o 
   0   6   1       13.21       12.68      1.09 o 
   1   6   1      255.96      238.45      1.43 o 
   2   6   1     1777.25     1770.45      3.54 o 
   3   6   1     1611.36     1619.21      3.76 o 
   4   6   1      738.92      724.04      2.68 o 
   5   6   1      115.25       96.40      1.21 o 
   6   6   1     3968.07     4278.29      6.75 o 
   7   6   1     1643.06     1605.14      4.36 o 
   8   6   1      374.08      381.36      2.09 o 
   9   6   1     4691.90     4884.66      8.18 o 
  10   6   1     1201.80     1294.16      4.33 o 
  11   6   1     1278.39     1304.19      4.00 o 
  12   6   1       54.58       49.09      1.25 o 
  13   6   1       96.66      113.11      1.49 o 
  14   6   1      617.27      688.38      2.95 o 
  15   6   1      420.91      445.21      2.58 o 
  16   6   1       31.59       32.00      1.37 o 
  17   6   1      136.95      136.99      1.89 o 
  18   6   1       23.79       18.88      1.75 o 
  19   6   1       94.03       98.89      2.31 o 
  20   6   1      109.02      107.38      2.53 o 
  21   6   1      124.54      124.08      2.75 o 
  22   6   1      102.15       99.40      2.99 o 
  23   6   1       13.38       14.27      3.10 o 
  24   6   1       28.21       29.14      3.98 o 
  25   6   1       27.67       30.77      4.35 o 
  26   6   1       15.97       14.16      5.17 o 
  27   6   1        0.07       -3.53      6.49 o 
  28   6   1        6.86        6.13      7.32 o 
  29   6   1        4.33        1.50      8.02 o 
  30   6   1        0.24       -7.46      7.48 o 
  31   6   1        2.12       -1.32     13.49 o 
  32   6   1       18.68       16.62     18.81 o 
  33   6   1        6.16       -6.89     33.20 o 
   0   7   1       23.97       27.09      0.97 o 
   1   7   1      699.40      730.24      2.55 o 
   2   7   1      175.71      180.49      1.39 o 
   3   7   1      457.19      457.53      2.14 o 
   4   7   1     1090.29     1069.79      3.39 o 
   5   7   1      890.54      897.14      3.16 o 
   6   7   1     1159.31     1229.67      3.75 o 
   7   7   1     2238.49     2358.32      4.90 o 
   8   7   1      219.50      215.53      1.60 o 
   9   7   1      951.52      971.03      3.31 o 
  10   7   1      442.94      524.83      2.72 o 
  11   7   1       75.62       76.53      1.41 o 
  12   7   1       13.96       14.53      1.21 o 
  13   7   1       80.06       67.20      1.36 o 
  14   7   1      891.24      927.80      3.97 o 
  15   7   1        4.81        5.49      1.46 o 
  16   7   1      145.53      144.76      1.95 o 
  17   7   1      190.87      187.35      2.20 o 
  18   7   1      128.16      124.07      1.86 o 
  19   7   1      110.80      116.06      2.15 o 
  20   7   1       13.03       12.10      2.31 o 
  21   7   1      101.93      100.76      2.83 o 
  22   7   1       47.59       51.68      3.19 o 
  23   7   1       27.89       28.19      3.45 o 
  24   7   1        4.42        2.83      3.82 o 
  25   7   1       15.49       11.22      4.74 o 
  26   7   1       12.03        7.50      5.64 o 
  27   7   1       10.73        7.09      6.23 o 
  28   7   1        6.67        4.25      7.29 o 
  29   7   1       10.62        7.12      8.23 o 
  30   7   1       11.22        1.80     10.58 o 
  31   7   1        3.34       -7.79     13.10 o 
  32   7   1        2.93      -10.57     24.12 o 
  33   7   1        2.52        0.83     37.01 o 
   0   8   1      177.79      184.50      1.84 o 
   1   8   1       97.42       92.48      1.14 o 
   2   8   1       42.87       46.10      0.88 o 
   3   8   1     1097.57     1132.34      3.39 o 
   4   8   1      238.82      250.25      1.88 o 
   5   8   1     1060.67     1143.55      3.53 o 
   6   8   1      571.44      601.01      2.51 o 
   7   8   1       72.39       81.46      1.18 o 
   8   8   1        3.10        3.62      0.89 o 
   9   8   1       90.98       98.57      1.27 o 
  10   8   1     1504.27     1614.99      4.45 o 
  11   8   1      130.90      133.67      1.58 o 
  12   8   1       14.03       13.67      1.43 o 
  13   8   1       14.76       12.25      1.46 o 
  14   8   1     1298.61     1362.84      4.77 o 
  15   8   1       39.71       36.79      1.62 o 
  16   8   1       97.76      100.33      2.00 o 
  17   8   1      357.42      390.19      3.00 o 
  18   8   1       67.42       68.05      2.00 o 
  19   8   1        3.41        1.50      2.08 o 
  20   8   1       16.98       17.32      2.54 o 
  21   8   1        0.30       -1.36      2.79 o 
  22   8   1       16.03       14.54      3.33 o 
  23   8   1        2.59       -0.51      3.57 o 
  24   8   1        7.21        5.47      4.72 o 
  25   8   1        1.04       -3.89      4.78 o 
  26   8   1        1.75        0.01      5.65 o 
  27   8   1        3.99        1.76      6.72 o 
  28   8   1        9.43        8.60      7.68 o 
  29   8   1        9.18        9.18     11.21 o 
  30   8   1       13.34       11.79     14.53 o 
  31   8   1        1.95      -13.13     24.48 o 
  32   8   1        9.92        7.70     24.57 o 
   0   9   1       12.05       12.91      1.10 o 
   1   9   1        7.05        6.51      0.79 o 
   2   9   1      264.22      262.91      1.76 o 
   3   9   1      300.54      329.74      2.01 o 
   4   9   1       26.99       27.35      1.00 o 
   5   9   1      256.23      251.50      1.90 o 
   6   9   1      147.85      140.64      1.37 o 
   7   9   1       37.85       38.00      1.02 o 
   8   9   1       79.89       78.28      1.13 o 
   9   9   1      107.43      102.91      1.31 o 
  10   9   1      112.27      105.03      1.46 o 
  11   9   1      328.84      333.06      2.34 o 
  12   9   1      119.52      111.41      1.75 o 
  13   9   1      267.61      270.67      2.36 o 
  14   9   1      188.77      206.83      2.27 o 
  15   9   1      393.79      430.44      3.07 o 
  16   9   1      153.85      161.85      2.23 o 
  17   9   1      351.73      368.94      3.09 o 
  18   9   1       10.30        6.16      2.06 o 
  19   9   1       73.56       70.62      2.28 o 
  20   9   1       18.01       17.15      2.39 o 
  21   9   1       25.86       23.25      3.02 o 
  22   9   1      119.78      123.91      3.46 o 
  23   9   1        4.75        0.54      4.66 o 
  24   9   1        1.75        4.82      5.26 o 
  25   9   1        1.96       -3.87      5.71 o 
  26   9   1        7.05        1.04      6.13 o 
  27   9   1        2.94       -5.25      7.23 o 
  28   9   1        5.51        5.27      9.93 o 
  29   9   1        2.29       -4.63     13.24 o 
  30   9   1       12.28        8.64     18.82 o 
  31   9   1        5.47       -5.65     33.93 o 
   0  10   1      212.60      199.17      2.35 o 
   1  10   1       70.95       84.78      1.10 o 
   2  10   1      338.84      349.76      2.16 o 
   3  10   1      621.03      636.43      2.84 o 
   4  10   1       52.13       45.45      1.10 o 
   5  10   1      386.75      383.10      2.14 o 
   6  10   1       44.76       46.36      1.29 o 
   7  10   1       24.43       21.45      0.99 o 
   8  10   1      159.35      152.03      1.52 o 
   9  10   1      111.29      115.53      1.42 o 
  10  10   1      164.24      146.01      1.58 o 
  11  10   1       16.27       13.59      1.45 o 
  12  10   1      235.88      246.32      2.38 o 
  13  10   1      748.10      786.25      4.09 o 
  14  10   1      290.63      315.38      2.81 o 
  15  10   1       15.41       15.19      2.05 o 
  16  10   1       46.94       41.18      2.19 o 
  17  10   1      158.74      175.25      2.64 o 
  18  10   1      191.42      160.60      2.63 o 
  19  10   1       29.09       27.26      2.55 o 
  20  10   1        6.65        5.40      2.89 o 
  21  10   1       14.21       15.30      3.40 o 
  22  10   1       29.70       37.83      4.19 o 
  23  10   1        0.61       -2.24      4.96 o 
  24  10   1        0.72       -2.01      5.46 o 
  25  10   1        2.56       -1.64      6.04 o 
  26  10   1       12.16       11.23      7.21 o 
  27  10   1        3.58        0.06      7.72 o 
  28  10   1        7.21       -0.30     13.32 o 
  29  10   1       15.81       18.43     18.02 o 
   0  11   1       43.32       44.30      1.60 o 
   1  11   1       36.34       36.53      1.23 o 
   2  11   1      168.72      154.90      1.60 o 
   3  11   1       34.51       32.07      1.44 o 
   4  11   1       24.15       24.61      1.25 o 
   5  11   1      430.85      446.16      2.45 o 
   6  11   1        1.18        1.69      1.28 o 
   7  11   1      134.21      150.28      1.94 o 
   8  11   1       78.05       79.91      1.51 o 
   9  11   1       10.01        6.97      1.59 o 
  10  11   1      225.38      223.04      2.17 o 
  11  11   1       97.53       94.34      1.80 o 
  12  11   1      150.41      148.85      2.19 o 
  13  11   1       39.74       40.99      2.11 o 
  14  11   1      180.44      191.31      2.50 o 
  15  11   1       15.87       15.23      2.37 o 
  16  11   1       86.10       75.96      2.48 o 
  17  11   1       40.97       37.85      2.64 o 
  18  11   1       32.18       24.74      2.95 o 
  19  11   1        5.79        3.20      3.05 o 
  20  11   1        6.51        3.68      3.80 o 
  21  11   1        6.43        2.56      4.24 o 
  22  11   1        5.48        0.39      4.63 o 
  23  11   1        1.54       -1.88      5.53 o 
  24  11   1        4.04       -3.37      6.24 o 
  25  11   1       26.82       30.46      7.01 o 
  26  11   1        3.29       -3.51      8.03 o 
  27  11   1        0.50       -7.37     11.96 o 
  28  11   1        1.77      -11.91     32.23 o 
  29  11   1        0.65       -9.63     36.56 o 
   0  12   1        0.89        1.94      2.12 o 
   1  12   1       97.26       84.23      1.66 o 
   2  12   1      145.41      134.44      1.57 o 
   3  12   1      124.78      119.93      1.82 o 
   4  12   1       19.59       17.80      1.79 o 
   5  12   1       17.97       16.14      1.46 o 
   6  12   1      380.95      378.89      2.73 o 
   7  12   1      114.87      125.42      1.78 o 
   8  12   1       55.75       53.91      1.90 o 
   9  12   1      255.97      279.75      2.74 o 
  10  12   1      139.99      133.08      2.06 o 
  11  12   1       39.34       40.13      2.17 o 
  12  12   1       11.05        7.96      2.05 o 
  13  12   1       35.01       26.14      2.56 o 
  14  12   1      105.12       93.30      2.46 o 
  15  12   1        8.12        8.07      2.50 o 
  16  12   1       33.55       31.66      2.76 o 
  17  12   1        5.18        1.88      3.29 o 
  18  12   1       14.20       15.47      3.37 o 
  19  12   1       30.17       27.62      3.90 o 
  20  12   1        3.28        0.58      4.67 o 
  21  12   1        2.83        0.89      4.93 o 
  22  12   1       32.76       38.41      6.30 o 
  23  12   1       11.66       12.26      6.53 o 
  24  12   1        2.48       -2.13      7.26 o 
  25  12   1        1.01       -6.91      8.75 o 
  26  12   1        1.76       -4.89     14.76 o 
  27  12   1       13.43       23.67     20.63 o 
  28  12   1        1.29        6.36     37.68 o 
   0  13   1      125.84      131.74      2.67 o 
   1  13   1       72.09       74.86      1.69 o 
   2  13   1       99.83      101.53      2.08 o 
   3  13   1        0.47       -1.03      1.85 o 
   4  13   1        1.14       -0.55      1.82 o 
   5  13   1       95.49       96.32      2.33 o 
   6  13   1      254.86      252.48      2.89 o 
   7  13   1       45.06       46.70      2.25 o 
   8  13   1       91.13       81.47      2.39 o 
   9  13   1       53.79       47.87      2.12 o 
  10  13   1      379.37      405.77      3.12 o 
  11  13   1       17.86       15.29      2.26 o 
  12  13   1       28.33       30.50      2.91 o 
  13  13   1       46.50       43.94      3.23 o 
  14  13   1       14.64       15.21      3.22 o 
  15  13   1        7.99        6.45      3.31 o 
  16  13   1       13.13        8.39      3.64 o 
  17  13   1        2.90       -1.58      3.92 o 
  18  13   1       23.62       18.60      4.36 o 
  19  13   1        2.54        1.43      4.96 o 
  20  13   1        1.21       -1.47      5.38 o 
  21  13   1        0.61       -3.01      6.18 o 
  22  13   1        2.31       -6.64      7.17 o 
  23  13   1        1.19       -4.55      7.73 o 
  24  13   1        3.00       -4.25      8.14 o 
  25  13   1       11.83       12.19     13.44 o 
  26  13   1        0.90       -7.68     19.00 o 
  27  13   1        2.64       17.37     36.66 o 
   0  14   1      134.61      140.23      3.72 o 
   1  14   1      171.04      173.41      2.42 o 
   2  14   1      201.27      211.75      2.71 o 
   3  14   1       76.23       73.14      2.09 o 
   4  14   1       21.33       20.72      1.95 o 
   5  14   1        6.74        1.66      2.38 o 
   6  14   1       74.32       65.71      2.52 o 
   7  14   1       60.75       64.30      2.69 o 
   8  14   1        5.96        5.94      2.68 o 
   9  14   1        7.03        4.29      2.84 o 
  10  14   1       18.93       21.28      2.95 o 
  11  14   1        7.72        4.63      3.33 o 
  12  14   1       22.95       17.06      3.85 o 
  13  14   1       36.97       40.95      4.15 o 
  14  14   1       16.95        9.29      4.35 o 
  15  14   1        0.39       -0.11      4.09 o 
  16  14   1        2.77       -0.01      4.38 o 
  17  14   1        7.36        3.43      4.82 o 
  18  14   1       18.39       16.03      4.84 o 
  19  14   1        2.82        0.18      5.76 o 
  20  14   1        1.78       -5.66      6.32 o 
  21  14   1        9.87        2.69      7.21 o 
  22  14   1       19.00       18.81      8.96 o 
  23  14   1       14.34        7.99      9.89 o 
  24  14   1        2.34      -10.69     11.98 o 
  25  14   1        7.34       -1.89     13.99 o 
  26  14   1        3.99       -4.99     40.42 o 
   0  15   1       11.27       14.96      4.09 o 
   1  15   1       70.45       72.30      2.90 o 
   2  15   1      105.91      100.53      2.47 o 
   3  15   1       20.53       19.96      2.13 o 
   4  15   1      122.60      130.54      2.69 o 
   5  15   1        7.47        9.11      1.94 o 
   6  15   1      138.84      145.06      3.16 o 
   7  15   1       11.71        8.40      2.99 o 
   8  15   1        3.79        0.86      3.48 o 
   9  15   1       11.76        7.55      3.45 o 
  10  15   1       80.11       67.24      3.89 o 
  11  15   1       25.64       25.55      4.00 o 
  12  15   1       11.68        9.12      4.40 o 
  13  15   1       13.10       13.32      4.83 o 
  14  15   1       10.67        8.95      4.81 o 
  15  15   1        3.10       -0.74      4.81 o 
  16  15   1        0.01       -4.97      4.97 o 
  17  15   1       16.34       10.52      5.07 o 
  18  15   1       26.59       26.57      6.12 o 
  19  15   1        1.53       -1.89      6.21 o 
  20  15   1        3.96       -3.02      7.32 o 
  21  15   1        1.10       -8.48      8.48 o 
  22  15   1        7.00       -2.94     11.37 o 
  23  15   1        6.77       -4.50     16.00 o 
  24  15   1        1.13       -8.21     19.96 o 
  25  15   1        3.20      -14.66     30.58 o 
   0  16   1        1.71        2.01      4.65 o 
   1  16   1       49.04       57.17      3.30 o 
   2  16   1       42.80       50.18      3.25 o 
   3  16   1       29.51       28.07      3.42 o 
   4  16   1       21.56       19.90      3.55 o 
   5  16   1      129.49      133.51      3.62 o 
   6  16   1       48.08       50.57      3.56 o 
   7  16   1       10.68        4.71      3.52 o 
   8  16   1       12.83       12.57      3.96 o 
   9  16   1       11.56        3.11      4.34 o 
  10  16   1        5.99        0.12      4.66 o 
  11  16   1        7.97        2.79      5.27 o 
  12  16   1        6.69        4.69      5.16 o 
  13  16   1       15.42       14.51      5.33 o 
  14  16   1        4.51        2.18      5.35 o 
  15  16   1        2.16       -0.58      5.53 o 
  16  16   1        3.99       -3.60      5.99 o 
  17  16   1        5.03        1.47      7.07 o 
  18  16   1       15.63       12.06      7.15 o 
  19  16   1       17.53       18.69      7.78 o 
  20  16   1        7.67        7.53      9.80 o 
  21  16   1       18.65       25.00     11.93 o 
  22  16   1        3.93        2.75     16.51 o 
  23  16   1        1.95       -7.53     21.45 o 
  24  16   1        1.98      -15.70     34.14 o 
   0  17   1        0.99       -3.19      5.51 o 
   1  17   1        7.46        5.24      3.61 o 
   2  17   1      145.04      164.16      4.05 o 
   3  17   1        1.46        0.75      3.91 o 
   4  17   1       15.84       11.33      4.04 o 
   5  17   1       43.70       46.31      4.14 o 
   6  17   1        0.45       -3.43      4.49 o 
   7  17   1        2.15        0.65      4.67 o 
   8  17   1        6.07        2.24      4.65 o 
   9  17   1        5.35        2.98      5.20 o 
  10  17   1        0.83       -3.70      5.45 o 
  11  17   1        3.63        2.92      6.42 o 
  12  17   1        0.84       -4.98      6.15 o 
  13  17   1       29.63       28.14      6.26 o 
  14  17   1       16.59       20.64      6.46 o 
  15  17   1        0.19       -6.63      6.63 o 
  16  17   1        4.94       -2.52      7.28 o 
  17  17   1       12.42        8.14      7.92 o 
  18  17   1       48.89       52.59      8.84 o 
  19  17   1        3.40        2.93     14.36 o 
  20  17   1        8.94        4.14     13.62 o 
  21  17   1        7.18        7.09     24.02 o 
  22  17   1       19.57       61.22     44.08 o 
   0  18   1        7.61        4.26      6.69 o 
   1  18   1       37.59       38.34      4.30 o 
   2  18   1        3.02        3.26      4.46 o 
   3  18   1        7.83        5.63      4.42 o 
   4  18   1       11.51        6.99      4.68 o 
   5  18   1        0.49       -2.08      4.90 o 
   6  18   1        8.34        5.62      5.03 o 
   7  18   1       10.14       12.69      5.31 o 
   8  18   1        3.61        0.33      5.73 o 
   9  18   1       11.87       11.17      5.86 o 
  10  18   1        1.33       -2.18      5.92 o 
  11  18   1        7.63        5.06      6.51 o 
  12  18   1        1.12       -6.28      6.41 o 
  13  18   1        0.39       -6.97      6.97 o 
  14  18   1       21.92       26.15      7.21 o 
  15  18   1        4.16       -5.37      8.52 o 
  16  18   1        2.42       -7.83      9.92 o 
  17  18   1        0.17      -11.79     14.67 o 
  19  18   1        0.38      -12.27     28.84 o 
  20  18   1        4.90       -2.42     42.82 o 
   0  19   1        6.17        0.29      7.07 o 
   1  19   1        4.87        4.08      5.00 o 
   2  19   1       19.93       18.94      4.97 o 
   3  19   1        2.48        0.78      5.22 o 
   4  19   1        0.04       -5.49      5.49 o 
   5  19   1       11.46        7.33      6.09 o 
   6  19   1        0.67       -6.07      6.07 o 
   7  19   1        2.40       -3.50      6.88 o 
   8  19   1        2.88       -0.25      6.92 o 
   9  19   1        1.07       -7.28      7.28 o 
  10  19   1        1.68       -3.21      7.71 o 
  11  19   1        1.71       -6.98      9.33 o 
  12  19   1        5.94       -0.72      9.67 o 
  13  19   1        1.46       -0.50     10.93 o 
  14  19   1       14.74       16.92     11.35 o 
  15  19   1        3.94       11.58     17.66 o 
  16  19   1        1.09       -4.52     23.49 o 
   0  20   1        0.23       -7.66      8.54 o 
   1  20   1        3.87       -5.81      5.82 o 
   2  20   1        6.62        0.02      5.90 o 
   3  20   1        0.56       -6.54      6.54 o 
   4  20   1        0.68       -7.71      7.98 o 
   5  20   1        0.09       -7.60      8.25 o 
   6  20   1       10.35       10.00      8.30 o 
   7  20   1       13.31       12.40      8.98 o 
   8  20   1        1.18       -5.45      9.65 o 
   9  20   1        1.49       -4.34     11.25 o 
  10  20   1       12.29        4.41     12.35 o 
  11  20   1        3.87       -9.11     13.12 o 
  12  20   1        7.31       -6.70     11.97 o 
  13  20   1        3.85       -5.08     13.34 o 
  14  20   1        2.70       -6.12     19.05 o 
   0  21   1        0.71      -10.52     18.93 o 
   1  21   1        1.82       -8.55     13.19 o 
   2  21   1        0.39      -10.22     11.93 o 
   3  21   1        5.16       -7.30     13.82 o 
   4  21   1        5.95        0.73     14.65 o 
   5  21   1        7.06        2.03     14.89 o 
   6  21   1       32.50       34.06     18.90 o 
   7  21   1       10.75        3.89     19.38 o 
   8  21   1        1.78       -8.71     29.22 o 
   9  21   1       22.75       15.30     17.52 o 
  10  21   1        0.67      -11.41     17.10 o 
  11  21   1        5.10       -8.27     20.01 o 
   0  22   1        0.98       -3.51     29.26 o 
   1  22   1        0.86      -10.56     23.39 o 
   2  22   1        1.94       -8.89     21.32 o 
   3  22   1        0.45       -9.10     43.38 o 
   4  22   1        2.03      -19.77     33.92 o 
   0   0   2     6229.72     5795.88     25.71 o 
   1   0   2     2490.66     2295.76      7.73 o 
   2   0   2      600.29      564.41      3.44 o 
   3   0   2       95.88       94.30      1.49 o 
   4   0   2      290.99      258.52      2.04 o 
   5   0   2      430.51      429.03      4.03 o 
   6   0   2      806.99      767.55      4.38 o 
   7   0   2      160.70      150.36      1.71 o 
   8   0   2      270.23      287.04      2.21 o 
   9   0   2       14.26       25.80      1.15 o 
  10   0   2       49.86       51.74      1.30 o 
  11   0   2     1423.56     1463.98      8.83 o 
  12   0   2      409.66      421.66      3.11 o 
  13   0   2        3.80        3.84      1.40 o 
  14   0   2      106.49      107.25      2.00 o 
  15   0   2      330.11      295.17      2.85 o 
  16   0   2       80.09       76.82      2.03 o 
  17   0   2       19.20       17.00      1.97 o 
  18   0   2      198.15      214.31      3.20 o 
  19   0   2       54.62       53.43      2.51 o 
  20   0   2        1.29        0.37      2.60 o 
  21   0   2        9.40        7.74      3.06 o 
  22   0   2        2.09        1.80      3.27 o 
  23   0   2       22.89       18.17      3.49 o 
  24   0   2        8.14        7.81      4.36 o 
  25   0   2        0.04       -1.27      4.59 o 
  26   0   2       40.50       50.46      6.51 o 
  27   0   2       38.70       34.43      8.98 o 
  28   0   2       10.83        9.37     11.41 o 
  29   0   2       10.37        5.55     12.04 o 
  30   0   2        2.99        1.08     12.98 o 
  31   0   2        0.12        0.95     19.78 o 
  32   0   2        5.64        3.00     22.29 o 
  33   0   2        0.93        0.28     26.38 o 
  34   0   2        2.32      -12.38     27.00 o 
   0   1   2     1359.33     1283.09      4.34 o 
   1   1   2      406.80      381.31      1.88 o 
   2   1   2     1067.80     1048.86      2.99 o 
   3   1   2     1779.65     1715.78      4.29 o 
   4   1   2      462.32      439.60      1.94 o 
   5   1   2     1876.49     1861.13      5.26 o 
   6   1   2      157.92      149.93      1.25 o 
   7   1   2        2.13        3.44      0.75 o 
   8   1   2      983.12     1067.38      2.81 o 
   9   1   2      943.64      972.10      2.97 o 
  10   1   2      227.06      224.39      1.49 o 
  11   1   2      677.09      724.90      2.99 o 
  12   1   2       54.73       56.85      0.96 o 
  13   1   2      116.94      130.75      1.43 o 
  14   1   2      389.31      377.95      2.14 o 
  15   1   2      171.00      180.99      1.96 o 
  16   1   2      524.48      548.17      2.84 o 
  17   1   2      786.58      786.87      4.22 o 
  18   1   2       21.67       22.09      1.35 o 
  19   1   2      192.53      195.32      2.50 o 
  20   1   2       62.64       59.34      2.09 o 
  21   1   2      100.20       95.57      2.33 o 
  22   1   2       25.17       25.15      2.38 o 
  23   1   2       29.67       28.21      2.64 o 
  24   1   2        4.43        3.54      3.24 o 
  25   1   2       50.28       55.12      4.35 o 
  26   1   2       51.24       49.24      4.69 o 
  27   1   2        0.21       -2.90      5.69 o 
  28   1   2        3.08        2.44      7.87 o 
  29   1   2       16.53       14.75      8.25 o 
  30   1   2        2.79        2.71      9.28 o 
  31   1   2       22.68       24.51     11.55 o 
  32   1   2       17.36       15.90     14.77 o 
  33   1   2        1.54       -6.43     18.79 o 
  34   1   2        1.44      -14.18     35.89 o 
   0   2   2     1254.06     1245.40      5.39 o 
   1   2   2      957.28      904.37      2.79 o 
   2   2   2       76.29       78.14      0.98 o 
   3   2   2     1743.39     1761.38      4.89 o 
   4   2   2      888.86      871.02      2.56 o 
   5   2   2     1045.84      996.29      2.94 o 
   6   2   2       87.20       87.96      1.04 o 
   7   2   2      239.23      268.42      1.77 o 
   8   2   2     3994.22     4209.34     11.07 o 
   9   2   2      174.68      180.12      1.50 o 
  10   2   2      194.93      213.90      1.64 o 
  11   2   2      982.53     1125.84      3.45 o 
  12   2   2      276.96      283.83      1.86 o 
  13   2   2      118.39      107.00      1.26 o 
  14   2   2       60.52       55.93      1.32 o 
  15   2   2      418.35      449.44      2.70 o 
  16   2   2        3.27        5.35      1.42 o 
  17   2   2      108.15      114.06      1.68 o 
  18   2   2       14.55       13.61      1.38 o 
  19   2   2      375.99      375.43      2.64 o 
  20   2   2      146.83      149.03      2.21 o 
  21   2   2       61.55       62.57      2.42 o 
  22   2   2      126.19      132.93      2.25 o 
  23   2   2      230.71      240.89      3.25 o 
  24   2   2      100.37       99.91      3.40 o 
  25   2   2        3.20        2.80      4.36 o 
  26   2   2        2.81        2.14      5.52 o 
  27   2   2       10.92        7.08      5.53 o 
  28   2   2        6.11        1.62      6.23 o 
  29   2   2       24.77       21.99      8.15 o 
  30   2   2        1.33       -3.13      9.05 o 
  31   2   2        7.89        9.21     10.20 o 
  32   2   2        5.98       -2.98     15.10 o 
  33   2   2        0.46      -13.41     18.37 o 
   0   3   2      121.35      102.45      1.50 o 
   1   3   2      577.53      526.06      2.11 o 
   2   3   2       56.25       49.28      0.99 o 
   3   3   2     1833.25     1795.11      3.83 o 
   4   3   2     1130.53     1132.25      3.18 o 
   5   3   2      206.90      207.34      1.60 o 
   6   3   2      364.56      379.40      2.09 o 
   7   3   2      243.24      261.32      1.79 o 
   8   3   2     4219.41     4528.86      7.76 o 
   9   3   2      292.52      293.97      1.85 o 
  10   3   2      643.87      709.01      2.77 o 
  11   3   2      601.56      640.40      2.93 o 
  12   3   2      378.23      446.39      2.32 o 
  13   3   2       24.70       21.03      1.06 o 
  14   3   2        2.15        1.36      1.57 o 
  15   3   2      304.73      302.96      2.49 o 
  16   3   2      342.47      355.82      2.82 o 
  17   3   2      123.68      122.23      2.06 o 
  18   3   2      133.10      138.49      2.10 o 
  19   3   2      356.94      379.75      3.09 o 
  20   3   2       85.76       86.67      1.97 o 
  21   3   2       42.07       39.77      1.84 o 
  22   3   2       21.18       17.66      2.32 o 
  23   3   2        0.57       -1.30      2.79 o 
  24   3   2        4.74        0.00      4.61 o 
  25   3   2       38.66       28.02      5.06 o 
  26   3   2        7.03        4.34      5.21 o 
  27   3   2        0.22       -6.07      6.07 o 
  28   3   2       28.04       29.03      6.57 o 
  29   3   2        1.15       -1.38      7.99 o 
  30   3   2        0.29       -8.52      9.05 o 
  31   3   2       28.00       38.19     11.66 o 
  32   3   2        2.94       -6.76     16.84 o 
  33   3   2        3.51        0.88     21.81 o 
   0   4   2        9.25        9.82      1.17 o 
   1   4   2      947.83      956.65      3.05 o 
   2   4   2      193.33      183.12      1.34 o 
   3   4   2      278.93      234.08      1.43 o 
   4   4   2       28.83       32.20      0.75 o 
   5   4   2     1280.38     1337.84      3.51 o 
   6   4   2      678.93      671.17      2.76 o 
   7   4   2      400.86      447.77      2.19 o 
   8   4   2      360.67      354.09      2.06 o 
   9   4   2      531.66      596.44      2.66 o 
  10   4   2       16.15       21.30      0.95 o 
  11   4   2      211.32      219.95      1.83 o 
  12   4   2      190.40      227.25      2.07 o 
  13   4   2      234.89      246.69      1.91 o 
  14   4   2       65.47       67.40      1.26 o 
  15   4   2      214.53      215.86      2.38 o 
  16   4   2      110.17      108.49      2.16 o 
  17   4   2       79.87       83.78      2.25 o 
  18   4   2      157.86      161.65      2.63 o 
  19   4   2       86.44       72.92      2.33 o 
  20   4   2       12.73       11.36      2.40 o 
  21   4   2       44.82       43.76      2.55 o 
  22   4   2       18.46       15.86      2.78 o 
  23   4   2       53.93       48.84      3.17 o 
  24   4   2       20.57       18.17      4.74 o 
  25   4   2        0.60       -2.04      5.15 o 
  26   4   2       16.70       19.93      5.97 o 
  27   4   2        9.32        8.45      6.94 o 
  28   4   2       10.01        8.51      6.65 o 
  29   4   2       10.09        3.98      7.35 o 
  30   4   2       11.41       12.95      9.11 o 
  31   4   2       13.67        9.88     11.99 o 
  32   4   2        0.06      -10.42     19.23 o 
  33   4   2        3.13       -9.67     21.66 o 
   0   5   2       66.91       70.45      1.21 o 
   1   5   2     1021.27     1124.54      3.41 o 
   2   5   2       49.20       47.37      0.86 o 
   3   5   2      182.81      186.98      1.39 o 
   4   5   2      815.32      806.12      2.75 o 
   5   5   2       33.67       42.87      0.86 o 
   6   5   2      512.70      507.69      2.15 o 
   7   5   2       73.47       92.28      1.19 o 
   8   5   2     4897.63     5309.26     12.48 o 
   9   5   2      987.50     1021.73      3.85 o 
  10   5   2       45.34       43.60      1.07 o 
  11   5   2      773.38      850.85      3.51 o 
  12   5   2      162.38      176.59      1.72 o 
  13   5   2       45.29       37.89      1.36 o 
  14   5   2       33.03       31.97      1.30 o 
  15   5   2       19.78       19.11      1.21 o 
  16   5   2      240.69      246.28      2.83 o 
  17   5   2       31.59       33.42      2.22 o 
  18   5   2      101.21       91.51      2.45 o 
  19   5   2       55.73       61.77      2.60 o 
  20   5   2      204.51      217.91      3.12 o 
  21   5   2       17.82       13.87      2.68 o 
  22   5   2        3.39        2.10      3.16 o 
  23   5   2        2.03        0.83      3.61 o 
  24   5   2       23.65       19.63      5.10 o 
  25   5   2        3.37       -1.17      5.10 o 
  26   5   2        7.83        8.35      6.44 o 
  27   5   2        1.27       -1.66      7.10 o 
  28   5   2        2.70       -1.22      7.76 o 
  29   5   2       21.41       17.73      8.46 o 
  30   5   2        9.19        2.31      9.38 o 
  31   5   2        4.10       -6.80     13.19 o 
  32   5   2        8.79        2.16     23.10 o 
  33   5   2        5.96        0.30     42.27 o 
   0   6   2      176.40      188.64      1.81 o 
   1   6   2      138.97      160.09      1.35 o 
   2   6   2       28.47       30.21      0.83 o 
   3   6   2       26.52       29.09      0.94 o 
   4   6   2     2936.99     3018.38      5.68 o 
   5   6   2      488.29      540.09      2.46 o 
   6   6   2      346.47      333.99      2.06 o 
   7   6   2        7.29        7.74      0.85 o 
   8   6   2      129.97      114.94      1.36 o 
   9   6   2       54.03       51.31      1.14 o 
  10   6   2      289.93      307.56      2.09 o 
  11   6   2       39.05       34.20      1.28 o 
  12   6   2       89.30       78.20      1.38 o 
  13   6   2      299.89      304.80      2.22 o 
  14   6   2       47.61       43.46      1.64 o 
  15   6   2      115.36      111.12      1.91 o 
  16   6   2      186.02      192.88      1.70 o 
  17   6   2      263.79      276.54      3.29 o 
  18   6   2      149.22      145.89      2.99 o 
  19   6   2       41.03       40.53      2.90 o 
  20   6   2       49.52       42.24      2.85 o 
  21   6   2       27.79       22.27      3.22 o 
  22   6   2       31.94       31.83      3.36 o 
  23   6   2        6.14        4.10      3.85 o 
  24   6   2        4.55        1.19      4.49 o 
  25   6   2        7.11        0.95      6.38 o 
  26   6   2        7.14        8.10      6.68 o 
  27   6   2        4.71       -3.75      6.62 o 
  28   6   2       12.47        7.71      7.99 o 
  29   6   2        1.36       -2.07      9.08 o 
  30   6   2       17.78       12.32     11.39 o 
  31   6   2        4.33       -7.18     14.61 o 
  32   6   2        3.38      -16.62     38.08 o 
   0   7   2      190.40      172.40      2.02 o 
   1   7   2       79.23       69.83      1.09 o 
   2   7   2       20.69       21.26      0.97 o 
   3   7   2      135.98      141.75      1.41 o 
   4   7   2      708.68      758.77      2.95 o 
   5   7   2       38.31       33.79      1.05 o 
   6   7   2      289.22      300.05      2.08 o 
   7   7   2       12.99       13.98      1.19 o 
   8   7   2      385.63      405.27      2.31 o 
   9   7   2      172.96      184.12      1.63 o 
  10   7   2      287.74      296.76      2.10 o 
  11   7   2      147.90      147.58      1.74 o 
  12   7   2       14.06       15.79      1.43 o 
  13   7   2      145.04      149.54      1.86 o 
  14   7   2       34.97       35.12      1.80 o 
  15   7   2      180.26      180.87      2.41 o 
  16   7   2      844.96      895.58      4.63 o 
  17   7   2      198.89      220.55      2.23 o 
  18   7   2       19.10       16.50      1.74 o 
  19   7   2       89.60       87.82      3.23 o 
  20   7   2      132.06      121.77      3.42 o 
  21   7   2       68.07       61.65      3.42 o 
  22   7   2       36.36       38.19      3.54 o 
  23   7   2        1.98        1.42      3.89 o 
  24   7   2       16.04       11.19      4.83 o 
  25   7   2        1.72       -2.08      6.17 o 
  26   7   2        2.01       -4.73      6.54 o 
  27   7   2        7.34        0.56      7.50 o 
  28   7   2        9.37        6.51      8.06 o 
  29   7   2        3.89       -3.94     10.87 o 
  30   7   2        7.77        4.46     14.41 o 
  31   7   2       26.90       18.14     18.68 o 
  32   7   2        2.47      -18.88     41.16 o 
   0   8   2      447.52      469.26      3.62 o 
   1   8   2       60.83       60.99      1.06 o 
   2   8   2       16.23       16.12      0.99 o 
   3   8   2       23.90       20.09      1.12 o 
   4   8   2      591.90      578.51      2.77 o 
   5   8   2      106.75      100.36      1.54 o 
   6   8   2       94.72       83.10      1.37 o 
   7   8   2       79.62       79.25      1.23 o 
   8   8   2      205.82      220.96      1.91 o 
   9   8   2      247.06      237.58      1.92 o 
  10   8   2       14.07       11.56      1.44 o 
  11   8   2       30.29       27.92      1.51 o 
  12   8   2       73.14       73.98      1.82 o 
  13   8   2      173.43      171.69      1.97 o 
  14   8   2      118.35      114.42      2.05 o 
  15   8   2        8.85       12.93      1.97 o 
  16   8   2      199.90      195.23      2.67 o 
  17   8   2      296.74      314.09      3.14 o 
  18   8   2       29.94       29.54      2.07 o 
  19   8   2        7.23        5.46      2.46 o 
  20   8   2       16.59       17.36      3.66 o 
  21   8   2       22.60       19.48      3.90 o 
  22   8   2       46.47       40.94      3.94 o 
  23   8   2        3.15       -0.20      3.88 o 
  24   8   2       23.26       16.08      4.58 o 
  25   8   2        4.54        1.12      6.12 o 
  26   8   2       11.92        3.80      7.00 o 
  27   8   2        5.25       -1.15      7.44 o 
  28   8   2       17.24       14.85      8.30 o 
  29   8   2        0.38       -3.54     13.48 o 
  30   8   2        5.54        2.92     13.51 o 
  31   8   2        0.30       -0.67     36.41 o 
   0   9   2       73.20       60.15      1.77 o 
   1   9   2      214.77      205.79      1.69 o 
   2   9   2        2.62        2.66      0.97 o 
   3   9   2       38.88       37.15      1.15 o 
   4   9   2      161.05      149.32      1.56 o 
   5   9   2        2.71        4.54      1.16 o 
   6   9   2       25.40       24.81      1.26 o 
   7   9   2      147.22      134.42      1.47 o 
   8   9   2      323.24      340.86      2.46 o 
   9   9   2       75.17       80.88      1.67 o 
  10   9   2      313.57      313.80      2.41 o 
  11   9   2       23.41       21.60      1.72 o 
  12   9   2      880.23      961.57      4.21 o 
  13   9   2      316.41      328.46      2.83 o 
  14   9   2      522.23      566.97      3.88 o 
  15   9   2       76.66       73.91      1.88 o 
  16   9   2        3.40        3.29      2.14 o 
  17   9   2       54.89       58.49      2.42 o 
  18   9   2       30.91       33.22      2.41 o 
  19   9   2       87.84       86.90      2.65 o 
  20   9   2      130.68      129.78      3.45 o 
  21   9   2        3.47       -1.09      3.89 o 
  22   9   2        0.15       -1.01      4.17 o 
  23   9   2        0.74       -4.39      4.88 o 
  24   9   2        6.35        5.41      5.31 o 
  25   9   2        7.87        2.22      6.91 o 
  26   9   2        5.90        0.15      7.51 o 
  27   9   2        2.22       -3.40      8.31 o 
  28   9   2        8.62        6.82     11.44 o 
  29   9   2        0.73       -9.38     13.87 o 
  30   9   2        2.94       -2.63     17.51 o 
   0  10   2      261.02      259.56      2.54 o 
   1  10   2      222.74      225.15      1.64 o 
   2  10   2      136.94      135.47      1.33 o 
   3  10   2      224.73      224.25      1.82 o 
   4  10   2      213.23      237.30      2.04 o 
   5  10   2       50.51       43.19      1.44 o 
   6  10   2      100.54       97.99      1.69 o 
   7  10   2      181.77      186.96      2.12 o 
   8  10   2       76.50       74.74      1.71 o 
   9  10   2      103.45      103.37      1.60 o 
  10  10   2      319.37      351.00      2.57 o 
  11  10   2      551.19      592.04      3.49 o 
  12  10   2      182.61      189.87      2.28 o 
  13  10   2       48.15       49.46      1.39 o 
  14  10   2       66.03       72.51      2.37 o 
  15  10   2        2.53       -0.19      2.35 o 
  16  10   2       21.06       15.93      2.65 o 
  17  10   2       24.75       16.87      2.94 o 
  18  10   2       27.45       21.11      3.29 o 
  19  10   2       26.72       26.35      3.32 o 
  20  10   2       35.10       26.58      4.69 o 
  21  10   2       10.90        6.92      5.12 o 
  22  10   2        6.56        4.44      5.08 o 
  23  10   2        7.19        4.21      5.08 o 
  24  10   2        0.82       -2.29      5.88 o 
  25  10   2        3.52       -4.80      7.55 o 
  26  10   2       15.82       23.67      8.25 o 
  27  10   2        8.49        9.47     10.32 o 
  28  10   2       22.59       32.30     12.59 o 
  29  10   2        0.17       -6.72     21.09 o 
  30  10   2        1.04       -4.48     39.97 o 
   0  11   2      237.17      287.27      2.86 o 
   1  11   2        4.44        4.66      1.33 o 
   2  11   2      146.82      136.97      1.74 o 
   3  11   2      112.81      118.11      1.71 o 
   4  11   2      443.53      456.80      2.82 o 
   5  11   2      174.53      190.98      2.09 o 
   6  11   2      127.33      128.26      1.89 o 
   7  11   2       58.38       53.71      1.83 o 
   8  11   2      190.62      197.22      2.20 o 
   9  11   2       71.72       76.61      1.82 o 
  10  11   2      236.60      225.48      1.97 o 
  11  11   2      292.68      290.20      2.69 o 
  12  11   2      202.67      211.33      2.62 o 
  13  11   2       10.93       12.30      2.62 o 
  14  11   2       22.06       18.69      2.10 o 
  15  11   2        8.29        5.19      2.85 o 
  16  11   2       60.34       63.48      3.17 o 
  17  11   2       41.54       38.99      3.37 o 
  18  11   2       12.38        8.70      3.66 o 
  19  11   2       13.68        6.49      4.26 o 
  20  11   2       17.66       15.02      4.76 o 
  21  11   2       17.56       12.43      5.01 o 
  22  11   2        4.13        0.04      5.47 o 
  23  11   2       19.50       20.62      5.63 o 
  24  11   2       11.22        0.17      6.19 o 
  25  11   2        3.52       -0.50      7.82 o 
  26  11   2        9.80        1.50     10.16 o 
  27  11   2        3.45       -5.49     11.94 o 
  28  11   2       17.43       15.46     22.54 o 
   0  12   2       26.79       26.44      2.01 o 
   1  12   2       32.66       27.77      1.57 o 
   2  12   2       17.70       15.85      1.44 o 
   3  12   2      386.15      435.39      2.69 o 
   4  12   2      504.43      562.70      3.38 o 
   5  12   2      332.65      360.03      2.54 o 
   6  12   2        5.79        4.53      1.67 o 
   7  12   2       89.07       93.60      1.89 o 
   8  12   2       17.68       17.86      1.65 o 
   9  12   2       44.04       39.43      1.88 o 
  10  12   2      246.02      249.12      2.49 o 
  11  12   2      100.14       95.91      2.42 o 
  12  12   2      183.67      206.55      2.65 o 
  13  12   2       72.85       71.51      2.74 o 
  14  12   2       20.32       18.26      3.22 o 
  15  12   2       18.21       14.19      2.38 o 
  16  12   2       58.45       53.18      3.70 o 
  17  12   2        1.03       -1.47      3.93 o 
  18  12   2        9.39        6.77      3.93 o 
  19  12   2        9.74        4.68      4.53 o 
  20  12   2       27.70       31.69      5.21 o 
  21  12   2       28.80       29.81      5.67 o 
  22  12   2       23.07       23.76      5.92 o 
  23  12   2       30.29       35.42      6.07 o 
  24  12   2        8.82        1.54      6.67 o 
  25  12   2        2.69       -3.32     12.56 o 
  26  12   2       12.20       -0.16     11.71 o 
  27  12   2        6.21       -6.47     16.03 o 
  28  12   2        2.17       -3.85     43.10 o 
   0  13   2        0.47       -0.59      2.02 o 
   1  13   2       50.19       50.65      1.88 o 
   2  13   2       78.11       82.30      1.96 o 
   3  13   2      141.65      154.28      2.10 o 
   4  13   2      117.06      120.58      2.28 o 
   5  13   2       70.53       61.98      2.00 o 
   6  13   2        5.07        4.43      2.36 o 
   7  13   2       70.32       68.36      2.22 o 
   8  13   2       80.58       79.75      2.28 o 
   9  13   2       35.26       28.47      1.83 o 
  10  13   2       40.27       37.95      2.45 o 
  11  13   2       30.29       26.65      2.41 o 
  12  13   2       17.03       14.90      3.19 o 
  13  13   2       76.34       69.73      3.52 o 
  14  13   2       13.08        6.77      3.47 o 
  15  13   2       24.79       21.59      3.83 o 
  16  13   2       14.88        8.60      4.30 o 
  17  13   2        6.15        4.93      4.86 o 
  18  13   2       25.31       18.33      4.55 o 
  19  13   2        9.24        6.22      4.94 o 
  20  13   2        7.46        5.68      5.66 o 
  21  13   2       20.28       19.80      6.74 o 
  22  13   2       24.66       24.61      7.03 o 
  23  13   2       19.85       17.37      8.04 o 
  24  13   2        3.43       -8.55      9.40 o 
  25  13   2        0.46       -0.87     14.54 o 
  26  13   2        0.60       -6.28     23.74 o 
  27  13   2       10.76       13.47     27.29 o 
   0  14   2      115.44      107.82      3.03 o 
   1  14   2       33.41       32.03      2.17 o 
   2  14   2       18.89       17.35      2.25 o 
   3  14   2       81.64       86.79      2.61 o 
   4  14   2       27.99       25.28      2.53 o 
   5  14   2       41.71       45.98      1.98 o 
   6  14   2        5.33        3.62      2.06 o 
   7  14   2       71.57       72.10      2.71 o 
   8  14   2        0.48        1.52      2.43 o 
   9  14   2        4.28       -0.47      2.68 o 
  10  14   2        6.52        7.38      3.20 o 
  11  14   2        5.47        2.62      3.55 o 
  12  14   2       25.63       25.50      3.59 o 
  13  14   2        5.13       -0.51      3.72 o 
  14  14   2        5.08        5.68      4.30 o 
  15  14   2       20.38       20.76      4.43 o 
  16  14   2        0.52       -2.21      5.00 o 
  17  14   2        5.81        1.04      5.42 o 
  18  14   2       12.30       12.30      5.71 o 
  19  14   2        1.19       -6.13      6.13 o 
  20  14   2       15.98       13.00      6.66 o 
  21  14   2        6.39        6.76      7.60 o 
  22  14   2       12.54       15.42      9.35 o 
  23  14   2       18.30        7.08     10.01 o 
  24  14   2        2.94       -7.39     12.88 o 
  25  14   2       11.44       15.01     24.08 o 
   0  15   2      249.14      271.27      4.79 o 
   1  15   2      244.25      264.19      3.15 o 
   2  15   2       47.95       46.70      2.71 o 
   3  15   2       27.24       28.29      3.00 o 
   4  15   2       70.41       71.28      2.96 o 
   5  15   2        2.37        0.64      2.81 o 
   6  15   2       44.87       38.16      2.69 o 
   7  15   2        9.71        8.45      3.07 o 
   8  15   2       39.33       34.99      3.54 o 
   9  15   2       22.47       16.82      3.63 o 
  10  15   2        1.82       -1.93      4.06 o 
  11  15   2       41.74       35.16      4.39 o 
  12  15   2        8.29        6.53      4.68 o 
  13  15   2       11.60        4.99      4.82 o 
  14  15   2        3.07       -1.03      5.19 o 
  15  15   2       14.50       18.09      5.14 o 
  16  15   2        6.20        6.62      5.79 o 
  17  15   2        2.66       -1.77      6.37 o 
  18  15   2        2.02       -5.47      7.93 o 
  19  15   2       10.07        9.71      7.50 o 
  20  15   2        1.51       -7.96      9.25 o 
  21  15   2       13.55       13.23     10.17 o 
  22  15   2        4.19       -8.20     11.13 o 
  23  15   2        3.85       -6.78     15.37 o 
  24  15   2       27.25        6.61     20.29 o 
   0  16   2        2.15        5.13      5.31 o 
   1  16   2       46.34       52.05      3.83 o 
   2  16   2       15.09       15.51      3.71 o 
   3  16   2      130.83      140.85      3.74 o 
   4  16   2       68.16       68.77      4.06 o 
   5  16   2       12.39       11.02      4.22 o 
   6  16   2       10.63       12.21      4.56 o 
   7  16   2        9.72        4.99      4.40 o 
   8  16   2        5.75        2.88      4.51 o 
   9  16   2        4.40        1.07      5.08 o 
  10  16   2        2.81       -0.11      5.07 o 
  11  16   2        3.17        1.74      5.10 o 
  12  16   2        6.18        2.91      5.05 o 
  13  16   2       26.47       24.04      5.28 o 
  14  16   2        6.78        4.15      6.18 o 
  15  16   2       13.11        9.14      6.21 o 
  16  16   2        3.58        3.15      7.15 o 
  17  16   2        3.44       -4.43      8.53 o 
  18  16   2        4.51       -2.36     10.50 o 
  19  16   2        9.98        5.30     10.19 o 
  20  16   2       10.73       13.53     14.03 o 
  21  16   2        2.55       -4.19     14.48 o 
  22  16   2        2.72       -4.76     16.69 o 
   0  17   2       45.40       37.58      5.83 o 
   1  17   2        9.97        8.04      4.23 o 
   2  17   2        5.01        4.43      4.38 o 
   3  17   2       53.57       51.53      4.34 o 
   4  17   2        3.60        1.41      4.68 o 
   5  17   2       10.19       10.10      4.86 o 
   6  17   2        7.93        5.06      5.02 o 
   7  17   2        7.58        4.12      5.48 o 
   8  17   2        1.15       -3.62      5.93 o 
   9  17   2       14.59        9.53      6.10 o 
  10  17   2        6.28        7.44      6.19 o 
  11  17   2       23.39       28.31      5.71 o 
  12  17   2       10.73       12.78      5.97 o 
  13  17   2        6.65       -1.00      6.19 o 
  14  17   2        0.08       -6.58      6.58 o 
  15  17   2       11.94        9.62      7.26 o 
  16  17   2        1.00       -6.54      9.73 o 
  17  17   2        1.99       -4.23     12.65 o 
  18  17   2        2.28      -10.49     12.84 o 
  19  17   2        2.23        2.31     20.33 o 
  20  17   2       11.28        7.94     26.83 o 
   0  18   2      107.44      142.32      7.20 o 
   1  18   2       31.96       31.30      5.03 o 
   2  18   2        3.49       -1.64      5.20 o 
   3  18   2       25.58       23.64      5.41 o 
   4  18   2       15.02       17.01      5.42 o 
   5  18   2        5.14        2.79      5.84 o 
   6  18   2        0.40       -4.60      6.40 o 
   7  18   2        3.10       -1.55      6.46 o 
   8  18   2        0.86       -2.70      6.44 o 
   9  18   2        0.21       -7.13      7.18 o 
  10  18   2        1.51       -4.70      7.45 o 
  11  18   2        4.64        2.06      7.54 o 
  12  18   2       21.26       12.02      7.72 o 
  13  18   2        4.13       -3.54      9.33 o 
  14  18   2        1.85       -4.65     11.77 o 
  15  18   2        4.85      -11.69     16.68 o 
  16  18   2       11.07        1.90     17.82 o 
  17  18   2        1.56       -1.56     16.12 o 
  18  18   2        1.74        1.29     22.62 o 
  19  18   2        6.77       -0.12     43.96 o 
   0  19   2        1.10       -4.07      8.78 o 
   1  19   2        0.68       -2.95      6.09 o 
   2  19   2        1.81       -1.73      6.47 o 
   3  19   2        4.98        0.49      6.36 o 
   4  19   2       14.38       21.30      6.79 o 
   5  19   2       11.67       12.79      7.18 o 
   6  19   2        1.44       -7.53      7.76 o 
   7  19   2        0.24       -6.31      8.22 o 
   8  19   2        2.67       -4.66      9.45 o 
   9  19   2        3.59       -3.90     10.82 o 
  10  19   2        1.84       -4.45     13.27 o 
  11  19   2        5.18        7.72     13.99 o 
  12  19   2       16.40       17.22     13.32 o 
  13  19   2        2.95       -0.43     20.18 o 
  14  19   2        6.65       13.97     26.34 o 
  15  19   2        7.71       -6.99     19.69 o 
  16  19   2        2.34      -14.44     27.18 o 
   0  20   2       15.69       18.93     13.73 o 
   1  20   2        1.09       -6.25     10.77 o 
   2  20   2        0.01       -8.70     10.65 o 
   3  20   2        1.77       -4.96     11.14 o 
   4  20   2        5.31       -7.24     10.85 o 
   5  20   2        3.48       -7.15     11.92 o 
   6  20   2        0.31       -3.73     13.08 o 
   7  20   2        0.46      -10.61     15.74 o 
   8  20   2       11.69       11.85     16.51 o 
   9  20   2        8.18        3.13     23.83 o 
  10  20   2        0.49        7.12     23.14 o 
  11  20   2        6.24       12.03     26.03 o 
  12  20   2       16.22       31.34     38.81 o 
   0  21   2        0.00       -3.88     28.96 o 
   1  21   2        3.08       -0.87     23.12 o 
   2  21   2        1.67       -6.37     16.36 o 
   3  21   2        2.44       -2.67     21.71 o 
   4  21   2        0.16       -7.54     21.77 o 
   5  21   2        2.18      -10.10     21.85 o 
   6  21   2        3.71       -3.85     27.11 o 
   0   0   3       74.23       83.39      2.42 o 
   1   0   3      324.25      350.70      3.14 o 
   2   0   3      673.26      638.82      3.91 o 
   3   0   3      329.43      330.01      2.85 o 
   4   0   3      182.69      163.13      1.97 o 
   5   0   3       50.65       49.68      1.37 o 
   6   0   3       13.75       17.22      1.30 o 
   7   0   3     1347.11     1378.79      5.25 o 
   8   0   3       16.41       16.97      1.45 o 
   9   0   3       99.85       94.99      2.30 o 
  10   0   3       89.85       95.06      2.11 o 
  11   0   3       58.19       58.28      1.72 o 
  12   0   3       18.43       17.76      1.85 o 
  13   0   3      478.85      539.45      3.87 o 
  14   0   3      374.43      388.21      3.63 o 
  15   0   3      136.12      158.94      2.60 o 
  16   0   3      120.41      115.33      2.62 o 
  17   0   3       41.00       37.17      1.78 o 
  18   0   3        0.42        3.04      2.62 o 
  19   0   3       79.05       78.77      2.54 o 
  20   0   3       12.83       13.30      4.63 o 
  21   0   3        0.16        1.24      5.07 o 
  22   0   3       41.39       45.93      5.74 o 
  23   0   3       11.13        6.15      6.77 o 
  24   0   3        3.62        0.80      6.96 o 
  25   0   3        0.00       -4.42      7.46 o 
  26   0   3        3.42       -1.83      8.70 o 
  27   0   3        0.37       -2.78     10.03 o 
  28   0   3        8.02        3.61     10.28 o 
  29   0   3        2.99        4.50     12.87 o 
  30   0   3        8.30       10.54     17.01 o 
  31   0   3        0.85       -5.27     23.38 o 
  32   0   3        2.72       -8.95     35.66 o 
   0   1   3      490.59      489.29      3.16 o 
   1   1   3      765.20      749.68      3.06 o 
   2   1   3      238.65      276.79      1.98 o 
   3   1   3      152.13      150.72      1.53 o 
   4   1   3       74.69       82.06      1.09 o 
   5   1   3      223.63      219.94      1.68 o 
   6   1   3      226.17      221.75      1.71 o 
   7   1   3       76.16       75.33      1.15 o 
   8   1   3      336.10      362.80      2.36 o 
   9   1   3      112.82      106.86      1.67 o 
  10   1   3      297.70      284.20      2.09 o 
  11   1   3      170.18      186.78      1.71 o 
  12   1   3       99.79       98.18      1.37 o 
  13   1   3       81.77       77.12      1.49 o 
  14   1   3        7.60        4.88      1.48 o 
  15   1   3       36.65       38.13      1.50 o 
  16   1   3       28.32       21.79      1.37 o 
  17   1   3      384.38      402.34      3.07 o 
  18   1   3      220.00      213.35      2.64 o 
  19   1   3       18.41       11.90      2.34 o 
  20   1   3       54.72       51.53      3.18 o 
  21   1   3      221.72      217.11      4.00 o 
  22   1   3        4.96        4.92      4.38 o 
  23   1   3       36.08       34.33      4.82 o 
  24   1   3        9.61        6.05      4.89 o 
  25   1   3       32.49       28.47      5.11 o 
  26   1   3       13.32        7.42      5.87 o 
  27   1   3        1.51       -1.64      7.02 o 
  28   1   3        4.12        2.52      7.82 o 
  29   1   3        3.87        4.38      9.88 o 
  30   1   3       21.32       16.28     12.89 o 
  31   1   3       11.86        5.08     16.95 o 
  32   1   3        2.83       -9.44     36.36 o 
   0   2   3      110.06      104.09      1.66 o 
   1   2   3      455.47      454.17      2.21 o 
   2   2   3      455.95      484.18      2.58 o 
   3   2   3      371.74      350.55      2.15 o 
   4   2   3      136.90      147.78      1.40 o 
   5   2   3      641.82      712.77      2.66 o 
   6   2   3     2214.40     2340.33      4.85 o 
   7   2   3      844.62      904.98      3.08 o 
   8   2   3       59.68       60.31      1.25 o 
   9   2   3       55.65       56.49      1.41 o 
  10   2   3        5.75        6.24      1.30 o 
  11   2   3       60.08       61.52      1.32 o 
  12   2   3      167.50      163.55      1.68 o 
  13   2   3       30.69       24.96      1.26 o 
  14   2   3      282.26      311.43      2.26 o 
  15   2   3       31.30       32.75      1.54 o 
  16   2   3       46.53       44.95      1.52 o 
  17   2   3      328.72      352.39      2.75 o 
  18   2   3       30.74       30.98      1.94 o 
  19   2   3       83.93       80.65      2.46 o 
  20   2   3      150.37      154.28      2.64 o 
  21   2   3      111.26      117.93      3.14 o 
  22   2   3       55.11       51.96      2.66 o 
  23   2   3       14.89       18.30      4.71 o 
  24   2   3        6.69        2.95      5.02 o 
  25   2   3       30.45       26.44      5.07 o 
  26   2   3        9.38        5.46      5.57 o 
  27   2   3        0.82       -3.94      6.30 o 
  28   2   3        5.21       -2.93      7.67 o 
  29   2   3        4.30       -4.63      9.33 o 
  30   2   3        3.44       -5.36     10.74 o 
  31   2   3        0.32       -7.49     12.87 o 
   0   3   3       27.87       26.05      1.42 o 
   1   3   3       29.39       29.50      1.07 o 
   2   3   3      219.29      257.38      1.84 o 
   3   3   3      349.53      392.91      2.18 o 
   4   3   3      280.99      292.69      1.78 o 
   5   3   3      831.70      873.89      2.98 o 
   6   3   3     1699.01     1854.80      4.99 o 
   7   3   3      375.62      415.84      2.16 o 
   8   3   3      285.63      310.65      1.97 o 
   9   3   3      239.87      231.31      1.96 o 
  10   3   3      293.57      318.35      2.01 o 
  11   3   3       14.83       11.65      1.35 o 
  12   3   3       46.79       42.67      1.49 o 
  13   3   3        0.32        0.44      1.48 o 
  14   3   3      161.93      160.88      2.02 o 
  15   3   3       30.84       29.12      1.52 o 
  16   3   3       37.47       33.96      1.55 o 
  17   3   3       37.01       31.32      1.67 o 
  18   3   3      378.95      396.50      3.67 o 
  19   3   3        2.92        0.52      2.37 o 
  20   3   3       13.80        9.03      2.42 o 
  21   3   3        5.28        4.89      2.27 o 
  22   3   3      119.69      119.95      3.85 o 
  23   3   3       32.82       36.81      4.85 o 
  24   3   3       24.23       15.32      4.91 o 
  25   3   3        0.04       -5.19      5.19 o 
  26   3   3       40.56       44.96      5.79 o 
  27   3   3        0.62       -5.15      6.39 o 
  28   3   3        5.71        0.55      7.36 o 
  29   3   3        5.74       -5.95     10.62 o 
  30   3   3        5.82       -1.45     14.28 o 
  31   3   3        2.53       -2.38     18.06 o 
   0   4   3      128.93      114.89      1.70 o 
   1   4   3       82.85       87.03      1.29 o 
   2   4   3      221.79      225.06      1.99 o 
   3   4   3       91.86       82.89      1.23 o 
   4   4   3       23.69       22.09      1.02 o 
   5   4   3     1026.31     1011.68      3.56 o 
   6   4   3      307.40      339.51      2.09 o 
   7   4   3       47.45       42.12      1.14 o 
   8   4   3       74.16       85.21      1.37 o 
   9   4   3      220.37      242.45      2.06 o 
  10   4   3       11.18       12.61      1.13 o 
  11   4   3      121.61      116.03      1.63 o 
  12   4   3      128.03      129.46      1.75 o 
  13   4   3       20.21       15.60      1.63 o 
  14   4   3      376.84      372.00      2.84 o 
  15   4   3       11.49       12.68      1.55 o 
  16   4   3      110.70      116.25      1.91 o 
  17   4   3      260.60      275.28      2.39 o 
  18   4   3       23.83       18.45      2.45 o 
  19   4   3       38.43       40.67      2.68 o 
  20   4   3       66.53       67.84      3.18 o 
  21   4   3        2.29        0.78      3.73 o 
  22   4   3        0.98       -1.04      4.44 o 
  23   4   3        4.09        3.60      4.95 o 
  24   4   3       15.56       15.57      5.28 o 
  25   4   3       36.42       32.29      5.30 o 
  26   4   3       13.65       12.26      5.78 o 
  27   4   3        2.94       -4.65      6.54 o 
  28   4   3        8.38        1.74      7.58 o 
  29   4   3        0.94       -7.66      9.74 o 
  30   4   3        0.89      -16.14     18.67 o 
  31   4   3        2.27       -4.22     26.51 o 
   0   5   3       11.06        7.69      1.44 o 
   1   5   3      307.67      333.26      2.09 o 
   2   5   3      260.21      284.80      2.09 o 
   3   5   3      462.56      477.81      2.67 o 
   4   5   3      332.97      357.58      2.36 o 
   5   5   3      610.09      671.44      3.07 o 
   6   5   3      941.20     1042.23      3.65 o 
   7   5   3      126.27      129.50      1.54 o 
   8   5   3      223.49      244.84      1.99 o 
   9   5   3      162.57      180.55      1.75 o 
  10   5   3      345.08      385.03      2.42 o 
  11   5   3      101.84       95.19      1.51 o 
  12   5   3       69.28       73.93      1.73 o 
  13   5   3      197.39      209.76      2.13 o 
  14   5   3      457.68      484.65      3.06 o 
  15   5   3       27.16       18.99      1.95 o 
  16   5   3       12.41        8.04      2.25 o 
  17   5   3       25.15       26.71      1.90 o 
  18   5   3      156.66      146.65      2.96 o 
  19   5   3        2.94        0.52      2.97 o 
  20   5   3       13.54       10.87      3.37 o 
  21   5   3       52.83       47.68      3.95 o 
  22   5   3       24.24       18.56      3.77 o 
  23   5   3        9.17        2.93      4.39 o 
  24   5   3        8.74        5.87      4.99 o 
  25   5   3       29.82       29.12      5.22 o 
  26   5   3        9.04        1.47      6.43 o 
  27   5   3        1.39       -6.69      6.91 o 
  28   5   3        3.27       -4.26      8.78 o 
  29   5   3       12.43        3.23     13.45 o 
  30   5   3        6.29      -11.03     22.16 o 
  31   5   3        0.65       -3.63     22.58 o 
   0   6   3       97.70      110.94      1.78 o 
   1   6   3       55.58       56.36      1.30 o 
   2   6   3       12.23        9.11      1.25 o 
   3   6   3      202.08      230.28      1.77 o 
   4   6   3      148.04      174.61      1.66 o 
   5   6   3      321.38      343.07      2.09 o 
   6   6   3      109.50      112.11      1.53 o 
   7   6   3      481.03      478.72      2.55 o 
   8   6   3       30.03       26.69      1.47 o 
   9   6   3      182.77      178.24      1.93 o 
  10   6   3       91.96       82.38      1.36 o 
  11   6   3      143.40      144.59      1.60 o 
  12   6   3       98.92       96.59      1.58 o 
  13   6   3      233.55      225.21      2.10 o 
  14   6   3       44.24       41.62      1.86 o 
  15   6   3      102.12      107.22      2.02 o 
  16   6   3       11.30       11.32      2.13 o 
  17   6   3      136.22      157.41      2.47 o 
  18   6   3       33.17       39.17      2.07 o 
  19   6   3        2.29        0.47      3.28 o 
  20   6   3       62.55       48.53      3.64 o 
  21   6   3        6.09        1.38      3.80 o 
  22   6   3       13.30       11.87      3.98 o 
  23   6   3       17.15       11.92      4.66 o 
  24   6   3        0.91       -2.37      4.92 o 
  25   6   3       30.78       36.21      5.68 o 
  26   6   3        9.17        7.15      6.70 o 
  27   6   3        1.66       -6.31      7.26 o 
  28   6   3       12.05        6.05      8.54 o 
  29   6   3        1.35       -0.37     13.05 o 
  30   6   3       12.18        2.03     27.83 o 
  31   6   3        0.65      -12.96     38.98 o 
   0   7   3      104.28       90.20      1.39 o 
   1   7   3       75.62       70.41      1.26 o 
   2   7   3      316.54      362.30      2.20 o 
   3   7   3        2.49        1.19      1.17 o 
   4   7   3       24.89       24.20      1.30 o 
   5   7   3       53.18       58.60      1.26 o 
   6   7   3      656.07      660.67      2.92 o 
   7   7   3       75.75       75.71      1.42 o 
   8   7   3       65.22       65.95      1.59 o 
   9   7   3      268.60      269.79      2.33 o 
  10   7   3       68.43       69.55      1.50 o 
  11   7   3       95.62       99.78      1.52 o 
  12   7   3       37.17       38.19      1.64 o 
  13   7   3       19.42       21.75      1.70 o 
  14   7   3      113.10      126.18      2.09 o 
  15   7   3       15.59       18.22      2.29 o 
  16   7   3        8.05        8.72      2.18 o 
  17   7   3       56.59       41.80      2.43 o 
  18   7   3      148.33      156.88      2.58 o 
  19   7   3       67.14       61.26      3.69 o 
  20   7   3        3.92        1.09      3.83 o 
  21   7   3        3.03        0.14      4.14 o 
  22   7   3       26.34       20.05      4.25 o 
  23   7   3        7.48        4.17      5.02 o 
  24   7   3        5.35       -0.57      5.66 o 
  25   7   3       17.09       19.45      6.75 o 
  26   7   3       10.74        7.86      7.08 o 
  27   7   3        1.56       -6.38      8.30 o 
  28   7   3        7.65        1.07     11.41 o 
  29   7   3       19.90       12.07     13.32 o 
  30   7   3        4.29       -7.33     28.17 o 
  31   7   3        3.21       -3.53     44.96 o 
   0   8   3       39.81       39.66      1.88 o 
   1   8   3      255.75      260.11      1.87 o 
   2   8   3        1.08        0.90      1.28 o 
   3   8   3       43.57       46.20      1.41 o 
   4   8   3        8.52        7.70      1.09 o 
   5   8   3      109.90      113.40      1.51 o 
   6   8   3      328.29      329.64      2.36 o 
   7   8   3      159.61      153.70      1.89 o 
   8   8   3       77.74       76.85      1.87 o 
   9   8   3      171.05      162.63      2.16 o 
  10   8   3      239.68      235.36      2.23 o 
  11   8   3       12.17       13.09      1.81 o 
  12   8   3        0.38        0.23      1.64 o 
  13   8   3      112.73      103.49      2.00 o 
  14   8   3      153.42      153.45      2.22 o 
  15   8   3        5.24        3.36      2.28 o 
  16   8   3        8.45        6.08      2.68 o 
  17   8   3       74.20       82.34      2.75 o 
  18   8   3       27.70       28.90      3.27 o 
  19   8   3       74.69       70.50      4.03 o 
  20   8   3        3.14        0.11      4.37 o 
  21   8   3       31.85       29.00      4.64 o 
  22   8   3       11.30        8.75      4.95 o 
  23   8   3       18.94       15.82      5.06 o 
  24   8   3        0.69        0.67      6.28 o 
  25   8   3       42.35       44.72      7.57 o 
  26   8   3       21.30       27.11      8.19 o 
  27   8   3        3.93       -2.74     10.67 o 
  28   8   3        2.47       -4.93     12.32 o 
  29   8   3        3.43       -7.00     16.61 o 
  30   8   3        3.47       -8.39     31.28 o 
   0   9   3        0.57        2.11      1.81 o 
   1   9   3        9.46        6.23      1.27 o 
   2   9   3      283.38      299.12      2.15 o 
   3   9   3       36.93       36.50      1.33 o 
   4   9   3       15.04       11.09      1.35 o 
   5   9   3      226.41      225.12      1.98 o 
   6   9   3       11.16       10.33      1.55 o 
   7   9   3       34.65       30.64      1.70 o 
   8   9   3       19.49       19.19      1.84 o 
   9   9   3        6.15        6.83      2.03 o 
  10   9   3      174.27      178.71      2.37 o 
  11   9   3        1.32        0.50      2.12 o 
  12   9   3       54.06       58.78      2.43 o 
  13   9   3       98.21      111.57      2.53 o 
  14   9   3       31.41       30.21      1.92 o 
  15   9   3      132.81      145.76      2.62 o 
  16   9   3       45.50       41.61      2.98 o 
  17   9   3       69.42       80.24      3.36 o 
  18   9   3       32.36       30.08      3.71 o 
  19   9   3        6.94        1.78      4.62 o 
  20   9   3       12.04       12.47      4.90 o 
  21   9   3        2.94       -1.26      5.12 o 
  22   9   3        2.73       -1.85      5.66 o 
  23   9   3        9.51       10.50      5.90 o 
  24   9   3        0.93       -6.56      6.56 o 
  25   9   3        3.20       -1.16      7.38 o 
  26   9   3        4.78       -3.77     10.02 o 
  27   9   3        9.05       -4.15     13.77 o 
  28   9   3        8.93       -0.24     13.96 o 
  29   9   3        8.63       10.87     17.55 o 
   0  10   3       15.54       13.77      2.28 o 
   1  10   3      107.08       96.54      1.69 o 
   2  10   3      531.50      585.75      3.12 o 
   3  10   3       78.22       74.17      1.71 o 
   4  10   3       31.99       34.83      1.80 o 
   5  10   3       30.72       28.05      1.76 o 
   6  10   3       51.67       44.12      1.95 o 
   7  10   3       79.62       74.34      1.71 o 
   8  10   3       37.69       41.12      1.92 o 
   9  10   3      176.57      170.01      2.30 o 
  10  10   3      325.16      346.49      3.27 o 
  11  10   3        0.59       -0.31      2.16 o 
  12  10   3        7.52        5.54      2.45 o 
  13  10   3       16.33       14.11      2.60 o 
  14  10   3      120.12      114.26      2.98 o 
  15  10   3       12.59       12.61      3.02 o 
  16  10   3       38.85       38.84      3.58 o 
  17  10   3       11.34       15.00      3.77 o 
  18  10   3       41.88       31.64      4.31 o 
  19  10   3       34.52       32.86      4.77 o 
  20  10   3        3.16        2.79      5.36 o 
  21  10   3        7.01        3.55      5.90 o 
  22  10   3       15.58       11.38      5.73 o 
  23  10   3       10.93       -1.19      5.98 o 
  24  10   3        7.45        2.58      7.32 o 
  25  10   3       13.63        6.96      8.97 o 
  26  10   3        3.72       -3.54     10.35 o 
  27  10   3        0.48       -5.46     14.36 o 
  28  10   3        0.79      -11.39     17.55 o 
   0  11   3        6.70        6.13      2.25 o 
   1  11   3       31.02       31.62      1.92 o 
   2  11   3      543.04      568.73      3.48 o 
   3  11   3      121.27      128.19      2.02 o 
   4  11   3        3.01        4.59      1.94 o 
   5  11   3      281.51      305.46      3.02 o 
   6  11   3      168.64      172.90      2.62 o 
   7  11   3       19.01       17.94      2.28 o 
   8  11   3       24.31       23.68      2.32 o 
   9  11   3      196.32      201.13      2.85 o 
  10  11   3       39.89       47.71      2.04 o 
  11  11   3       32.31       29.23      1.99 o 
  12  11   3        7.55        5.67      2.72 o 
  13  11   3       10.94       10.56      2.67 o 
  14  11   3        3.83        0.45      3.29 o 
  15  11   3       51.57       44.05      3.65 o 
  16  11   3       16.18       15.56      3.73 o 
  17  11   3       58.24       57.71      4.08 o 
  18  11   3        6.64        4.59      4.45 o 
  19  11   3       23.01       18.22      4.86 o 
  20  11   3        7.29        5.92      5.07 o 
  21  11   3       11.28        6.61      5.45 o 
  22  11   3        2.90       -3.10      6.08 o 
  23  11   3       12.83        1.28      6.78 o 
  24  11   3        1.50       -9.39      9.64 o 
  25  11   3        0.28      -10.78     11.24 o 
  26  11   3        0.71       -8.50     17.25 o 
  27  11   3        1.18      -11.56     19.55 o 
   0  12   3        0.22       -1.55      2.99 o 
   1  12   3      109.39      102.57      2.05 o 
   2  12   3      409.68      420.59      3.14 o 
   3  12   3       68.96       73.03      2.20 o 
   4  12   3       29.08       28.10      2.51 o 
   5  12   3       69.79       79.40      2.50 o 
   6  12   3       99.59      106.35      2.65 o 
   7  12   3       16.87       17.05      2.76 o 
   8  12   3       17.02       16.00      2.58 o 
   9  12   3       12.71        8.55      2.67 o 
  10  12   3       49.89       51.17      2.80 o 
  11  12   3       21.02       20.27      2.61 o 
  12  12   3       27.82       21.71      3.62 o 
  13  12   3        4.81        0.94      3.56 o 
  14  12   3       29.44       27.62      3.57 o 
  15  12   3        3.37        1.26      4.09 o 
  16  12   3       10.37        6.73      4.44 o 
  17  12   3       21.49       21.32      4.50 o 
  18  12   3       11.05        5.74      4.96 o 
  19  12   3       11.58        7.31      6.05 o 
  20  12   3        0.37       -4.50      6.37 o 
  21  12   3        3.83        0.12      6.61 o 
  22  12   3        2.19       -6.11      7.06 o 
  23  12   3        3.72       -2.87      8.26 o 
  24  12   3       17.86        0.85     13.30 o 
  25  12   3        2.08       -4.49     18.81 o 
  26  12   3        4.28      -18.39     31.11 o 
   0  13   3       18.55       14.11      2.65 o 
   1  13   3       14.72       13.65      1.93 o 
   2  13   3      122.58      122.83      2.54 o 
   3  13   3       17.64       14.74      2.70 o 
   4  13   3        5.41        4.80      2.57 o 
   5  13   3       68.84       70.09      2.67 o 
   6  13   3       20.90       23.97      2.84 o 
   7  13   3        9.64        6.60      3.41 o 
   8  13   3       50.68       51.88      3.73 o 
   9  13   3       11.21        6.53      3.58 o 
  10  13   3       14.01        8.60      2.92 o 
  11  13   3       29.08       23.91      3.55 o 
  12  13   3        2.20       -0.91      3.92 o 
  13  13   3       19.37       23.35      4.21 o 
  14  13   3        3.02       -1.51      4.62 o 
  15  13   3        3.56       -0.80      4.58 o 
  16  13   3        0.16       -4.71      4.94 o 
  17  13   3        7.19        5.92      6.07 o 
  18  13   3       22.72       16.03      6.15 o 
  19  13   3        0.28       -5.76      5.76 o 
  20  13   3        3.25       -5.33      7.04 o 
  21  13   3       18.22       19.14      9.30 o 
  22  13   3       29.66       26.82     10.79 o 
  23  13   3       12.38        9.46     12.98 o 
  24  13   3        5.63       -1.46     16.62 o 
  25  13   3       12.16       -3.53     24.22 o 
   0  14   3       11.20        8.54      3.63 o 
   1  14   3        7.49        5.48      2.64 o 
   2  14   3       52.35       49.11      2.81 o 
   3  14   3        1.76        0.70      3.15 o 
   4  14   3       25.33       24.87      3.24 o 
   5  14   3       26.35       23.64      3.33 o 
   6  14   3      107.46      112.03      3.72 o 
   7  14   3        8.30        5.75      3.66 o 
   8  14   3       41.72       44.18      4.05 o 
   9  14   3       14.05       11.07      3.66 o 
  10  14   3       32.01       36.20      3.90 o 
  11  14   3        7.82        3.63      4.21 o 
  12  14   3       23.72       22.41      4.24 o 
  13  14   3        5.79       -0.12      4.60 o 
  14  14   3        4.99        4.05      5.01 o 
  15  14   3        4.23       -4.12      5.18 o 
  16  14   3        2.08       -0.52      6.46 o 
  17  14   3        3.41        1.29      6.60 o 
  18  14   3       17.31       14.41      7.56 o 
  19  14   3        6.26        0.54      7.72 o 
  20  14   3       13.44       16.42      9.66 o 
  21  14   3        5.12        3.14     11.27 o 
  22  14   3        6.03       -2.80     15.11 o 
  23  14   3       13.98       -8.49     21.55 o 
  24  14   3       16.93       26.58     24.95 o 
   0  15   3       16.26       17.45      5.44 o 
   1  15   3        4.13       -2.05      3.56 o 
   2  15   3       20.78       19.37      3.70 o 
   3  15   3        1.08        0.40      4.09 o 
   4  15   3        5.36        5.93      4.48 o 
   5  15   3       11.89       12.12      4.63 o 
   6  15   3       23.83       24.48      4.72 o 
   7  15   3       36.37       36.95      4.73 o 
   8  15   3       20.51       16.31      4.89 o 
   9  15   3        0.11       -2.13      5.16 o 
  10  15   3       21.90       24.99      5.34 o 
  11  15   3        5.51        0.47      5.64 o 
  12  15   3        0.78       -4.52      5.82 o 
  13  15   3       22.92       20.90      5.95 o 
  14  15   3        6.37        2.09      6.31 o 
  15  15   3        1.77       -4.17      6.66 o 
  16  15   3        0.44       -7.18      7.18 o 
  17  15   3       11.45        5.46      8.02 o 
  18  15   3        8.14        2.76     10.81 o 
  19  15   3        5.50        0.08     13.37 o 
  20  15   3        6.35        1.01     14.76 o 
  21  15   3       35.13       46.29     15.30 o 
  22  15   3       17.32       15.09     18.50 o 
   0  16   3       47.54       39.52      7.41 o 
   1  16   3       52.81       54.91      5.57 o 
   2  16   3       27.84       28.37      5.38 o 
   3  16   3       51.95       56.84      5.19 o 
   4  16   3       33.78       37.41      5.21 o 
   5  16   3       10.56        9.58      5.40 o 
   6  16   3       31.44       34.17      5.82 o 
   7  16   3        5.37        0.50      5.91 o 
   8  16   3       11.66       13.76      5.64 o 
   9  16   3       14.06       10.85      6.21 o 
  10  16   3       24.85       23.20      6.50 o 
  11  16   3        3.22       -3.18      6.28 o 
  12  16   3       10.62        1.55      7.33 o 
  13  16   3        2.01        0.23      7.09 o 
  14  16   3        4.82       -6.65      7.52 o 
  15  16   3        0.21       -7.67     10.45 o 
  16  16   3        1.56       -7.30     10.79 o 
  17  16   3        2.19       -5.52     11.29 o 
  18  16   3        2.63       -5.59     12.73 o 
  19  16   3        1.31       -9.79     14.68 o 
  20  16   3        1.19       -1.64     15.19 o 
  21  16   3        3.65        5.49     42.87 o 
   0  17   3       30.80       35.09      8.77 o 
   1  17   3       12.80       11.13      6.17 o 
   2  17   3       25.48       35.24      6.23 o 
   3  17   3       18.22       15.89      6.01 o 
   4  17   3       24.12       26.88      6.18 o 
   5  17   3        3.10        0.16      7.30 o 
   6  17   3       13.31       13.99      6.74 o 
   7  17   3        6.44        3.31      6.77 o 
   8  17   3        0.08       -6.82      7.78 o 
   9  17   3       12.74       12.39      7.09 o 
  10  17   3       10.82       11.18      7.16 o 
  11  17   3        2.38       -5.88      7.64 o 
  12  17   3        0.57       -5.49      9.82 o 
  13  17   3        0.44       -6.01     11.42 o 
  14  17   3        3.82       -0.12     11.07 o 
  15  17   3        2.80       -4.39     14.42 o 
  16  17   3        3.57       -6.11     24.72 o 
  17  17   3        0.71      -17.69     20.08 o 
  18  17   3        0.89      -16.28     26.22 o 
   0  18   3       26.32       31.40     10.59 o 
   1  18   3       76.74       93.56      7.06 o 
   2  18   3       11.26       15.92      7.31 o 
   3  18   3       20.55       20.10      7.05 o 
   4  18   3       27.78       27.80      7.44 o 
   5  18   3        4.17        0.56      7.73 o 
   6  18   3        2.32       -1.85      7.95 o 
   7  18   3        6.53        0.69      8.62 o 
   8  18   3        2.62       -4.38      9.19 o 
   9  18   3        1.55       -2.81     12.18 o 
  10  18   3       12.35        6.19     11.91 o 
  11  18   3        0.69       -5.50     14.07 o 
  12  18   3        0.83       -8.78     15.31 o 
  13  18   3        0.55      -10.82     21.57 o 
  14  18   3        5.08       -1.06     22.54 o 
  15  18   3        1.92      -12.78     29.58 o 
  16  18   3        4.95      -25.96     28.10 o 
   0  19   3       14.07        7.05     19.73 o 
   1  19   3        4.82        8.38     12.22 o 
   2  19   3        5.01        5.55     14.21 o 
   3  19   3        4.69        1.85     14.14 o 
   4  19   3        3.25       -2.01     15.51 o 
   5  19   3        5.67        3.20     25.01 o 
   6  19   3        2.86       -8.23     20.88 o 
   7  19   3        0.68       -9.96     20.53 o 
   8  19   3        2.60       -6.56     20.16 o 
   9  19   3        2.61       -6.66     21.91 o 
  10  19   3        4.02       -4.69     27.26 o 
  11  19   3        3.14       -9.77     28.11 o 
  12  19   3        0.88       -5.02     43.77 o 
  13  19   3       10.09       13.35     43.12 o 
   0  20   3        1.62        3.23     41.89 o 
   1  20   3        1.56       -8.44     39.72 o 
   2  20   3        7.44        5.29     43.95 o 
   3  20   3        4.30       -2.39     37.89 o 
   0   0   4      111.20      116.45      3.36 o 
   1   0   4      134.35      143.09      2.52 o 
   2   0   4        3.66        4.74      1.85 o 
   3   0   4      177.34      191.57      2.78 o 
   4   0   4        0.13        0.29      1.67 o 
   5   0   4       60.98       56.98      1.89 o 
   6   0   4      180.46      162.14      2.26 o 
   7   0   4      149.36      143.29      2.19 o 
   8   0   4      165.96      175.22      2.77 o 
   9   0   4       48.74       55.18      2.23 o 
  10   0   4        6.55        2.29      2.79 o 
  11   0   4        0.09        1.76      3.08 o 
  12   0   4      262.58      247.33      3.75 o 
  13   0   4       33.87       36.01      3.49 o 
  14   0   4       15.26       13.43      3.35 o 
  15   0   4      229.99      232.15      3.96 o 
  16   0   4       91.37       80.88      4.04 o 
  17   0   4       24.73       23.66      3.35 o 
  18   0   4       50.12       53.06      4.62 o 
  19   0   4       55.52       53.41      7.31 o 
  20   0   4       29.30       37.57      5.26 o 
  21   0   4        3.10        4.11      8.31 o 
  22   0   4       36.93       28.43      8.11 o 
  23   0   4       46.06       31.97      8.39 o 
  24   0   4       15.24       17.61      9.72 o 
  25   0   4        0.14       -8.39     10.59 o 
  26   0   4        2.10        1.62     11.70 o 
  27   0   4       40.75       45.89     12.78 o 
  28   0   4        0.76       -1.49     16.85 o 
  29   0   4        2.39        6.02     25.57 o 
   0   1   4       22.56       16.39      2.17 o 
   1   1   4       17.45       13.42      1.38 o 
   2   1   4      139.08      131.92      1.68 o 
   3   1   4       90.38       84.11      1.60 o 
   4   1   4       45.01       41.28      1.42 o 
   5   1   4       43.15       40.28      1.25 o 
   6   1   4       70.52       70.85      1.43 o 
   7   1   4      195.61      215.98      1.85 o 
   8   1   4      239.55      260.87      2.07 o 
   9   1   4       41.63       41.01      1.50 o 
  10   1   4       48.81       48.74      1.99 o 
  11   1   4       74.83       78.74      2.15 o 
  12   1   4       91.62       95.06      2.17 o 
  13   1   4       35.29       35.42      2.29 o 
  14   1   4      401.74      410.65      3.45 o 
  15   1   4      283.85      313.68      3.36 o 
  16   1   4        9.50       11.21      2.71 o 
  17   1   4       44.33       46.16      2.73 o 
  18   1   4      112.14      111.53      3.81 o 
  19   1   4        6.08        7.06      3.71 o 
  20   1   4        0.38        2.02      4.03 o 
  21   1   4       33.42       33.23      5.33 o 
  22   1   4       27.86       33.96      5.71 o 
  23   1   4        1.64        0.10      6.17 o 
  24   1   4        5.53        4.80      6.83 o 
  25   1   4        2.98       -1.17      7.18 o 
  26   1   4        2.34       -3.36      9.04 o 
  27   1   4        9.48        2.89      9.38 o 
  28   1   4        0.08       -1.45     12.32 o 
  29   1   4        3.91       -4.02     18.48 o 
  30   1   4        0.52       -7.87     28.10 o 
   0   2   4      132.26      111.07      2.14 o 
   1   2   4        9.54        5.94      1.36 o 
   2   2   4        1.93        0.09      1.45 o 
   3   2   4      114.44      116.89      1.64 o 
   4   2   4      165.13      182.82      1.75 o 
   5   2   4       55.83       56.03      1.41 o 
   6   2   4       43.85       43.91      1.48 o 
   7   2   4        5.79        6.62      1.39 o 
   8   2   4      295.26      299.67      2.15 o 
   9   2   4       14.25       14.16      1.51 o 
  10   2   4        7.04        6.27      1.80 o 
  11   2   4       71.57       69.28      1.97 o 
  12   2   4      123.99      132.23      2.04 o 
  13   2   4        5.52        6.64      1.92 o 
  14   2   4       95.66       97.35      2.22 o 
  15   2   4       38.87       39.23      2.30 o 
  16   2   4      146.74      147.80      2.60 o 
  17   2   4       10.34        9.60      2.14 o 
  18   2   4        4.24        2.55      3.47 o 
  19   2   4       13.62       10.44      2.97 o 
  20   2   4       52.75       51.52      4.32 o 
  21   2   4        4.97        5.22      5.06 o 
  22   2   4       16.23       13.24      5.67 o 
  23   2   4        5.03       -1.02      6.07 o 
  24   2   4       32.36       29.91      6.66 o 
  25   2   4        2.12       -3.54      7.08 o 
  26   2   4        7.49        4.32      7.02 o 
  27   2   4       14.69        2.50      8.22 o 
  28   2   4        6.13       -1.36     11.98 o 
  29   2   4        0.91       -9.23     17.54 o 
  30   2   4       12.64       17.90     29.66 o 
   0   3   4        1.58        0.68      2.10 o 
   1   3   4       46.14       43.00      1.10 o 
   2   3   4       47.52       47.89      1.34 o 
   3   3   4       10.46        8.26      1.10 o 
   4   3   4        2.58        2.19      1.30 o 
   5   3   4      110.18      100.71      1.59 o 
   6   3   4       93.00       86.92      1.52 o 
   7   3   4      394.75      430.20      2.60 o 
   8   3   4       42.72       40.12      1.44 o 
   9   3   4      282.35      314.40      2.28 o 
  10   3   4      166.49      161.97      2.08 o 
  11   3   4      290.55      297.66      2.43 o 
  12   3   4      163.22      164.08      2.24 o 
  13   3   4       23.95       22.91      1.82 o 
  14   3   4      103.95      112.19      2.74 o 
  15   3   4      296.12      312.30      3.43 o 
  16   3   4       90.93       79.06      2.88 o 
  17   3   4       24.37       22.91      3.04 o 
  18   3   4       45.09       40.50      3.32 o 
  19   3   4       19.48       18.45      4.30 o 
  20   3   4       41.68       41.57      4.56 o 
  21   3   4        6.61        6.19      4.75 o 
  22   3   4       18.23       15.36      5.92 o 
  23   3   4       17.96       15.51      6.40 o 
  24   3   4        0.11       -2.70      6.15 o 
  25   3   4       10.54        4.80      7.64 o 
  26   3   4        6.45       -2.41      8.15 o 
  27   3   4        3.81       -9.44      9.44 o 
  28   3   4        1.43      -10.40     12.75 o 
  29   3   4        0.21       -3.06     19.15 o 
  30   3   4        0.72        0.99     31.14 o 
   0   4   4      161.61      179.80      2.57 o 
   1   4   4      151.95      165.58      1.88 o 
   2   4   4      128.56      132.54      1.82 o 
   3   4   4      157.40      152.55      1.78 o 
   4   4   4       57.25       57.66      1.53 o 
   5   4   4       44.19       47.45      1.57 o 
   6   4   4      135.85      126.39      1.96 o 
   7   4   4      199.63      205.83      2.18 o 
   8   4   4      104.91      115.57      1.87 o 
   9   4   4       39.08       34.98      1.81 o 
  10   4   4       86.57       84.03      1.91 o 
  11   4   4       34.35       34.32      1.70 o 
  12   4   4      288.41      330.31      3.06 o 
  13   4   4       61.01       58.64      2.44 o 
  14   4   4       92.04      113.04      2.83 o 
  15   4   4       80.69       79.08      2.91 o 
  16   4   4       57.58       54.73      3.07 o 
  17   4   4        0.13       -0.27      2.98 o 
  18   4   4       40.71       36.31      3.49 o 
  19   4   4       38.07       40.90      4.30 o 
  20   4   4       13.69       15.72      4.51 o 
  21   4   4       16.99       14.22      4.76 o 
  22   4   4        2.78       -0.80      5.87 o 
  23   4   4       22.63       18.87      6.73 o 
  24   4   4       14.70       11.13      7.36 o 
  25   4   4        5.45        1.58      7.87 o 
  26   4   4        7.62       -2.40      8.51 o 
  27   4   4        0.05       -3.80     11.26 o 
  28   4   4        4.89       -3.10     15.92 o 
  29   4   4        2.77      -10.58     20.85 o 
   0   5   4      562.23      567.88      5.13 o 
   1   5   4       27.73       24.22      1.60 o 
   2   5   4       13.60       12.89      1.48 o 
   3   5   4      527.09      549.32      3.07 o 
   4   5   4       53.01       48.58      1.56 o 
   5   5   4       14.31       10.08      1.77 o 
   6   5   4      169.79      173.35      2.30 o 
   7   5   4       23.73       20.94      1.66 o 
   8   5   4      202.29      217.40      2.46 o 
   9   5   4      185.34      194.39      2.34 o 
  10   5   4       66.17       67.60      1.59 o 
  11   5   4       60.50       58.71      1.71 o 
  12   5   4      403.74      422.57      3.60 o 
  13   5   4      130.67      135.41      2.36 o 
  14   5   4       37.54       34.59      2.78 o 
  15   5   4      197.59      202.30      3.17 o 
  16   5   4        3.09        4.68      2.97 o 
  17   5   4        9.99       14.27      3.56 o 
  18   5   4        8.34        3.24      4.27 o 
  19   5   4        9.01        6.56      4.59 o 
  20   5   4        8.19        9.86      4.79 o 
  21   5   4        6.34        1.96      5.27 o 
  22   5   4        3.50        0.73      6.71 o 
  23   5   4       33.24       39.33      7.08 o 
  24   5   4        5.61        1.72      7.44 o 
  25   5   4        0.00       -2.90      7.54 o 
  26   5   4        1.99       -3.21      9.06 o 
  27   5   4        2.09       -9.60     12.08 o 
  28   5   4        2.34      -13.06     17.91 o 
  29   5   4        1.59       -7.26     31.94 o 
   0   6   4       35.75       25.13      2.54 o 
   1   6   4       61.74       62.17      1.59 o 
   2   6   4       18.14       18.51      1.75 o 
   3   6   4       99.33       98.69      1.93 o 
   4   6   4      111.61      117.25      2.20 o 
   5   6   4       34.40       25.01      1.66 o 
   6   6   4       92.51       91.21      1.96 o 
   7   6   4      138.44      134.71      2.27 o 
   8   6   4       65.54       60.15      1.79 o 
   9   6   4       69.74       68.85      1.88 o 
  10   6   4       16.24       16.61      2.37 o 
  11   6   4       95.47      103.95      2.30 o 
  12   6   4      103.90       98.49      2.13 o 
  13   6   4      123.79      133.19      2.73 o 
  14   6   4        7.27        9.15      2.60 o 
  15   6   4       86.43       89.61      3.30 o 
  16   6   4      101.04       96.42      3.44 o 
  17   6   4       27.03       26.12      4.02 o 
  18   6   4       29.28       30.78      4.83 o 
  19   6   4        0.28       -3.44      5.11 o 
  20   6   4       25.63       20.33      5.18 o 
  21   6   4        4.82        3.98      5.85 o 
  22   6   4        5.15        3.59      6.80 o 
  23   6   4        3.29       -0.66      6.87 o 
  24   6   4        9.40        5.00      7.47 o 
  25   6   4        0.60       -5.68      7.65 o 
  26   6   4        0.30       -5.46     10.35 o 
  27   6   4        1.27       -9.51     14.81 o 
  28   6   4        0.97       -4.09     24.79 o 
  29   6   4        1.75      -11.37     41.46 o 
   0   7   4       15.85       12.78      3.10 o 
   1   7   4       79.84       77.70      1.88 o 
   2   7   4       18.13       17.88      1.93 o 
   3   7   4      169.45      187.65      2.33 o 
   4   7   4       47.98       57.40      2.06 o 
   5   7   4       98.36      102.06      2.19 o 
   6   7   4       19.42       19.28      1.95 o 
   7   7   4       47.26       47.47      2.16 o 
   8   7   4       12.51        7.90      2.09 o 
   9   7   4       37.83       36.70      1.63 o 
  10   7   4       95.90       96.88      2.59 o 
  11   7   4      239.12      258.12      3.00 o 
  12   7   4      258.69      293.14      3.21 o 
  13   7   4       40.64       34.02      2.85 o 
  14   7   4        5.82       10.36      3.08 o 
  15   7   4       73.14       71.31      3.42 o 
  16   7   4       26.11       26.10      4.10 o 
  17   7   4       20.95       20.28      4.29 o 
  18   7   4        5.43        6.38      5.02 o 
  19   7   4        0.36       -1.57      5.10 o 
  20   7   4       38.43       35.84      5.43 o 
  21   7   4        2.13        2.37      5.77 o 
  22   7   4        5.02        9.84      6.78 o 
  23   7   4       44.18       55.49      7.78 o 
  24   7   4        9.64        8.28      8.26 o 
  25   7   4        2.47       -6.49      8.70 o 
  26   7   4        4.95        5.63     14.59 o 
  27   7   4        9.85       -7.29     23.14 o 
  28   7   4        3.35       -2.08     30.10 o 
   0   8   4       43.00       42.95      3.25 o 
   1   8   4       41.26       38.59      1.93 o 
   2   8   4       58.69       59.18      1.95 o 
   3   8   4       19.68       15.86      2.09 o 
   4   8   4       57.51       61.27      2.29 o 
   5   8   4       30.03       31.08      2.22 o 
   6   8   4       20.67       20.07      2.54 o 
   7   8   4      108.31      112.44      2.46 o 
   8   8   4        4.32        6.78      2.33 o 
   9   8   4       48.45       52.30      2.85 o 
  10   8   4       49.45       51.44      2.60 o 
  11   8   4      223.74      252.76      3.22 o 
  12   8   4      126.45      141.49      3.16 o 
  13   8   4        8.74        9.22      3.25 o 
  14   8   4       79.18       79.21      3.32 o 
  15   8   4       24.37       18.55      3.78 o 
  16   8   4       39.17       34.53      4.36 o 
  17   8   4       23.32       19.34      4.96 o 
  18   8   4        4.22        3.02      5.54 o 
  19   8   4        8.95        4.94      5.81 o 
  20   8   4        2.22       -0.04      6.28 o 
  21   8   4        6.60        6.80      6.50 o 
  22   8   4        5.55       -1.73      7.36 o 
  23   8   4        4.62       -3.25      7.97 o 
  24   8   4       14.00       10.99      8.87 o 
  25   8   4        0.44       -4.62     13.54 o 
  26   8   4        5.01       -6.57     15.73 o 
  27   8   4        6.66       -0.69     24.22 o 
   0   9   4       84.90       86.17      3.44 o 
   1   9   4       84.83       76.94      1.67 o 
   2   9   4        5.18        4.09      1.76 o 
   3   9   4       21.46       16.69      2.13 o 
   4   9   4      323.49      355.05      3.47 o 
   5   9   4       22.51       18.97      2.59 o 
   6   9   4        6.92        4.93      2.56 o 
   7   9   4       60.88       63.20      2.66 o 
   8   9   4       44.84       39.47      3.11 o 
   9   9   4        7.47        5.20      2.55 o 
  10   9   4       26.95       27.60      2.85 o 
  11   9   4       54.78       63.76      3.17 o 
  12   9   4        6.81        5.75      3.17 o 
  13   9   4        9.71        9.24      3.56 o 
  14   9   4       18.09       12.21      3.70 o 
  15   9   4       52.99       59.50      3.88 o 
  16   9   4       25.26       20.33      4.18 o 
  17   9   4        5.45        6.48      4.97 o 
  18   9   4        0.42       -2.51      5.49 o 
  19   9   4       13.04        9.62      5.95 o 
  20   9   4       15.34       18.63      6.45 o 
  21   9   4        4.90        3.72      7.07 o 
  22   9   4        1.82       -3.32      7.86 o 
  23   9   4        1.41       -5.17      9.14 o 
  24   9   4        4.27      -10.60     10.80 o 
  25   9   4        4.02       -7.82     14.30 o 
  26   9   4        8.02       -1.85     17.77 o 
   0  10   4      392.33      443.11      5.36 o 
   1  10   4        5.66        4.05      2.26 o 
   2  10   4        1.89        1.37      1.87 o 
   3  10   4       14.23       12.80      2.26 o 
   4  10   4       25.62       24.68      2.51 o 
   5  10   4       33.04       35.97      2.82 o 
   6  10   4       10.10       12.62      2.80 o 
   7  10   4      161.93      166.66      3.26 o 
   8  10   4      175.16      191.74      3.29 o 
   9  10   4       62.83       64.32      2.44 o 
  10  10   4       11.20        9.19      3.05 o 
  11  10   4       15.28       13.89      3.37 o 
  12  10   4        7.95        4.72      3.84 o 
  13  10   4       12.31       10.61      4.16 o 
  14  10   4        7.44        5.35      4.08 o 
  15  10   4        3.15       -1.33      4.27 o 
  16  10   4        9.26        1.80      4.63 o 
  17  10   4        1.08       -0.82      5.50 o 
  18  10   4        0.13       -3.55      6.15 o 
  19  10   4        6.05        3.92      6.55 o 
  20  10   4        7.29        4.20      6.86 o 
  21  10   4        1.41       -5.90      6.74 o 
  22  10   4       20.22       12.06      9.45 o 
  23  10   4        0.23       -9.20     10.73 o 
  24  10   4        0.72      -12.16     14.01 o 
  25  10   4        5.32      -12.18     21.99 o 
  26  10   4        3.55      -23.09     23.09 o 
   0  11   4       91.13       93.58      4.11 o 
   1  11   4        8.03        4.95      2.45 o 
   2  11   4       26.45       24.60      2.27 o 
   3  11   4        0.52       -0.40      2.44 o 
   4  11   4      134.86      143.78      2.76 o 
   5  11   4      211.15      226.31      3.35 o 
   6  11   4       20.85       18.23      3.21 o 
   7  11   4       47.24       53.00      3.55 o 
   8  11   4       60.05       63.68      4.03 o 
   9  11   4       14.27       15.59      3.95 o 
  10  11   4        5.11        1.24      4.12 o 
  11  11   4       17.06       12.07      4.30 o 
  12  11   4       19.85       22.93      4.67 o 
  13  11   4       29.94       30.34      4.72 o 
  14  11   4        5.49        3.84      4.99 o 
  15  11   4       18.22       22.43      5.11 o 
  16  11   4        9.09       11.28      5.45 o 
  17  11   4        6.24        4.56      5.79 o 
  18  11   4        3.66       -1.69      6.31 o 
  19  11   4        3.60       -2.74      6.80 o 
  20  11   4        0.93       -3.95      7.44 o 
  21  11   4        4.50       -4.58      7.95 o 
  22  11   4       11.31       -1.11     10.90 o 
  23  11   4        5.03       -8.90     14.89 o 
  24  11   4        1.43      -17.09     22.29 o 
   0  12   4       42.73       42.39      4.25 o 
   1  12   4       58.55       56.01      3.22 o 
   2  12   4       24.15       18.62      2.95 o 
   3  12   4       20.62       19.37      3.18 o 
   4  12   4       62.44       68.70      3.35 o 
   5  12   4       16.58       12.33      3.21 o 
   6  12   4        8.90        7.19      3.68 o 
   7  12   4       40.54       32.29      3.59 o 
   8  12   4        8.00        6.98      4.24 o 
   9  12   4       10.67        6.19      4.44 o 
  10  12   4        2.24       -0.71      4.91 o 
  11  12   4       14.75        6.76      5.15 o 
  12  12   4        8.62        6.74      5.09 o 
  13  12   4        4.75        4.50      5.23 o 
  14  12   4        0.63       -2.38      5.33 o 
  15  12   4        8.49        6.51      5.78 o 
  16  12   4        0.04       -5.06      6.34 o 
  17  12   4        2.92       -3.62      6.42 o 
  18  12   4        9.32        4.66      6.64 o 
  19  12   4        3.01       -2.63      7.54 o 
  20  12   4        3.61       -0.68      8.06 o 
  21  12   4        4.45       -1.48     10.77 o 
  22  12   4       17.76        7.98     12.63 o 
  23  12   4        3.51        3.46     24.74 o 
   0  13   4       11.45       12.47      5.12 o 
   1  13   4        3.89        2.02      3.88 o 
   2  13   4        3.41       -0.76      3.84 o 
   3  13   4       10.97        7.31      3.47 o 
   4  13   4        0.09       -3.31      3.84 o 
   5  13   4       11.49       10.52      3.85 o 
   6  13   4        9.30        6.41      3.83 o 
   7  13   4        8.41        6.62      3.90 o 
   8  13   4        2.55        2.18      4.51 o 
   9  13   4        8.86        6.98      4.57 o 
  10  13   4        5.21        0.52      4.71 o 
  11  13   4        6.06        6.97      5.14 o 
  12  13   4        1.41       -3.00      5.34 o 
  13  13   4        3.33       -2.57      5.40 o 
  14  13   4        1.60       -3.32      5.82 o 
  15  13   4        0.70       -6.23      6.81 o 
  16  13   4        0.08       -6.39      6.69 o 
  17  13   4        3.23       -5.64      6.48 o 
  18  13   4       17.44       14.54      7.34 o 
  19  13   4       33.96       29.56      9.75 o 
  20  13   4        8.38        1.08     10.39 o 
  21  13   4        6.98       -3.63     14.80 o 
  22  13   4        5.73       -5.82     24.66 o 
   0  14   4        4.51        0.48      5.73 o 
   1  14   4        7.53        7.45      3.94 o 
   2  14   4        9.33        6.34      4.18 o 
   3  14   4        0.13       -2.45      4.43 o 
   4  14   4        3.98        0.53      4.47 o 
   5  14   4        0.11       -2.44      4.87 o 
   6  14   4        4.16       -1.93      5.30 o 
   7  14   4        1.15       -1.68      5.12 o 
   8  14   4        8.10        4.44      5.86 o 
   9  14   4        5.52        2.80      6.48 o 
  10  14   4        2.28       -2.75      6.74 o 
  11  14   4        1.60       -1.60      7.24 o 
  12  14   4        0.28       -1.46      6.99 o 
  13  14   4        1.43       -4.69      6.69 o 
  14  14   4        0.66       -6.56      8.46 o 
  15  14   4       16.21       11.95      7.78 o 
  16  14   4       22.06       22.22      8.50 o 
  17  14   4        5.09       -1.91      9.11 o 
  18  14   4       13.61        6.14     11.21 o 
  19  14   4        0.89      -13.29     13.29 o 
  20  14   4        3.29        4.15     14.46 o 
  21  14   4        0.42       -4.27     26.45 o 
   0  15   4        0.08       -6.22      6.22 o 
   1  15   4        7.57        1.85      4.59 o 
   2  15   4        1.82       -3.03      4.87 o 
   3  15   4       13.97       13.92      5.15 o 
   4  15   4       52.07       64.09      5.38 o 
   5  15   4        5.65        0.63      6.08 o 
   6  15   4        0.21       -1.99      5.95 o 
   7  15   4       11.93        5.89      6.71 o 
   8  15   4        8.70        8.84      6.78 o 
   9  15   4       12.38        7.90      7.57 o 
  10  15   4        8.30        2.57      8.62 o 
  11  15   4        8.16        3.42      7.90 o 
  12  15   4        0.04       -5.81      8.94 o 
  13  15   4        1.49       -0.50      9.25 o 
  14  15   4        5.21       -1.67     12.09 o 
  15  15   4        7.13       -2.54     11.52 o 
  16  15   4        0.41      -12.04     12.95 o 
  17  15   4        7.89       -2.81     17.35 o 
  18  15   4        7.61       -2.50     17.13 o 
  19  15   4       22.35       17.76     19.73 o 
  20  15   4        1.64      -13.08     48.86 o 
   0  16   4        1.58       -3.55      8.06 o 
   1  16   4        1.44       -5.62      5.62 o 
   2  16   4        3.93       -1.91      6.02 o 
   3  16   4        0.73       -4.42      5.84 o 
   4  16   4        3.10       -3.23      6.35 o 
   5  16   4       22.58       24.52      6.50 o 
   6  16   4       11.65        7.98      7.42 o 
   7  16   4        5.65        2.43      7.41 o 
   8  16   4       18.74       17.92      7.69 o 
   9  16   4        1.31       -3.42      8.83 o 
  10  16   4        1.35       -4.22     10.13 o 
  11  16   4        4.37        1.20     11.13 o 
  12  16   4        1.95       -3.01     11.68 o 
  13  16   4        1.97        0.50     12.45 o 
  14  16   4        0.70       -6.14     14.82 o 
  15  16   4        1.62      -14.54     19.75 o 
  16  16   4        2.52       -6.74     37.89 o 
  17  16   4        2.92       -5.45     39.72 o 
   0  17   4       12.89       11.61      8.86 o 
   1  17   4        4.02       -1.10      6.53 o 
   2  17   4        1.07       -7.01      7.01 o 
   3  17   4        2.25       -3.94      7.00 o 
   4  17   4       30.96       30.90      6.87 o 
   5  17   4       32.86       39.91      8.42 o 
   6  17   4       16.52        5.49     10.25 o 
   7  17   4        0.12      -11.07     11.66 o 
   8  17   4       10.30        4.40     14.04 o 
   9  17   4        3.41       -5.84     14.20 o 
  10  17   4        0.66       -4.65     17.46 o 
  11  17   4        1.38       -7.42     20.97 o 
  12  17   4        1.30      -11.07     29.79 o 
  13  17   4        0.27      -10.11     30.59 o 
   0  18   4        3.43        4.02     26.49 o 
   1  18   4       23.36        3.52     15.32 o 
   2  18   4       12.02        0.04     14.52 o 
   3  18   4        3.63      -15.48     15.48 o 
   4  18   4        3.04        2.09     21.07 o 
   5  18   4       13.29       -1.64     14.08 o 
   6  18   4        4.88       -0.88     20.27 o 
   7  18   4        9.91        3.00     20.08 o 
   8  18   4        1.28       -8.73     21.11 o 
   9  18   4        2.64       -8.84     17.90 o 
  10  18   4        1.77      -17.07     23.00 o 
  11  18   4        3.02        4.40     29.05 o 
   0  19   4        0.00      -13.99     41.63 o 
   1  19   4        6.08        1.98     28.98 o 
   2  19   4        4.48       -1.21     40.16 o 
   3  19   4        2.91       -9.33     39.68 o 
   4  19   4        4.80      -11.60     40.79 o 
   5  19   4        8.60      -12.00     41.52 o 
   6  19   4        0.92       -6.87     41.33 o 
   7  19   4        0.92      -13.41     42.30 o 
   0   0   5      103.87       90.24      4.63 o 
   1   0   5      209.27      208.18      3.83 o 
   2   0   5       18.59       21.52      3.32 o 
   3   0   5       48.75       42.10      3.30 o 
   4   0   5       81.98       80.97      2.88 o 
   5   0   5       24.44       27.15      2.82 o 
   6   0   5        0.05       -1.15      2.56 o 
   7   0   5       15.81       10.31      2.32 o 
   8   0   5       47.07       45.81      3.47 o 
   9   0   5      108.60      104.57      3.49 o 
  10   0   5       81.94       84.35      4.10 o 
  11   0   5       28.46       30.95      3.97 o 
  12   0   5       68.62       65.69      4.53 o 
  13   0   5       79.79       63.41      4.62 o 
  14   0   5       11.41        5.83      4.78 o 
  15   0   5       27.30       27.56      5.81 o 
  16   0   5        0.01       -2.26      6.64 o 
  17   0   5        2.78       -0.52      6.72 o 
  18   0   5        1.74        1.99      6.88 o 
  19   0   5       22.39       25.82      9.33 o 
  20   0   5       19.19       14.81      9.72 o 
  21   0   5       20.52       23.98     10.02 o 
  22   0   5       21.97       17.28     11.03 o 
  23   0   5       15.62       12.65     10.98 o 
  24   0   5        0.48       -4.16     18.33 o 
  25   0   5        4.14       -4.48     20.79 o 
  26   0   5       15.67       16.98     21.47 o 
  27   0   5        2.52        1.37     22.47 o 
  28   0   5        0.16       -4.91     45.58 o 
   0   1   5       11.14        8.86      3.00 o 
   1   1   5       22.86       23.27      2.30 o 
   2   1   5       36.71       32.97      2.28 o 
   3   1   5      116.90      126.79      2.22 o 
   4   1   5      282.11      319.07      2.72 o 
   5   1   5       20.49       19.64      1.93 o 
   6   1   5       92.86       92.77      2.18 o 
   7   1   5       82.69       81.82      2.14 o 
   8   1   5      181.26      199.81      2.48 o 
   9   1   5       46.83       45.68      2.06 o 
  10   1   5       31.92       29.56      2.42 o 
  11   1   5        4.66        4.90      2.65 o 
  12   1   5      200.22      232.18      3.15 o 
  13   1   5       10.38        7.11      3.09 o 
  14   1   5       35.75       38.48      3.45 o 
  15   1   5       34.62       29.35      3.99 o 
  16   1   5        5.70        4.10      4.64 o 
  17   1   5        7.82        6.26      4.58 o 
  18   1   5        6.02        5.91      4.87 o 
  19   1   5       13.26       12.06      6.03 o 
  20   1   5        6.68        3.97      6.80 o 
  21   1   5        5.32        6.95      7.88 o 
  22   1   5        9.50       10.59      8.40 o 
  23   1   5       21.15       23.06      9.87 o 
  24   1   5       21.86       26.80     10.91 o 
  25   1   5       22.81       22.60     12.28 o 
  26   1   5        1.32       -9.52     14.43 o 
  27   1   5        6.84       -0.40     15.43 o 
   0   2   5       34.28       31.78      3.14 o 
   1   2   5       98.15       93.06      2.18 o 
   2   2   5       41.34       39.28      2.27 o 
   3   2   5       78.94       82.01      2.02 o 
   4   2   5       24.22       24.33      1.69 o 
   5   2   5       72.93       68.60      2.12 o 
   6   2   5       34.29       28.57      2.22 o 
   7   2   5       39.17       35.85      2.12 o 
   8   2   5       55.98       58.28      2.20 o 
   9   2   5      153.32      155.30      2.34 o 
  10   2   5      100.46      108.62      2.20 o 
  11   2   5       80.49       76.59      2.65 o 
  12   2   5       95.48       92.30      2.80 o 
  13   2   5       29.70       26.29      2.97 o 
  14   2   5       63.93       68.11      3.22 o 
  15   2   5       15.26       12.91      4.04 o 
  16   2   5       14.00       10.32      4.55 o 
  17   2   5       16.71       18.81      4.62 o 
  18   2   5       11.56       10.22      4.73 o 
  19   2   5       14.46       21.71      6.30 o 
  20   2   5       20.48       21.92      6.95 o 
  21   2   5        4.97        4.19      7.41 o 
  22   2   5       11.00       16.40      7.72 o 
  23   2   5        9.85        7.80      8.20 o 
  24   2   5       13.91        8.67     11.30 o 
  25   2   5        7.17        3.59     12.33 o 
  26   2   5        2.85       -2.45     15.37 o 
  27   2   5        0.19        5.67     24.52 o 
   0   3   5      368.21      409.69      5.32 o 
   1   3   5       21.03       17.00      1.64 o 
   2   3   5      123.31      120.58      2.29 o 
   3   3   5       42.90       36.94      1.77 o 
   4   3   5        3.91        2.43      1.73 o 
   5   3   5        8.43        7.22      2.02 o 
   6   3   5       28.49       26.65      2.14 o 
   7   3   5       42.67       43.20      2.18 o 
   8   3   5       22.14       19.93      2.24 o 
   9   3   5       25.98       26.35      2.39 o 
  10   3   5       10.41       10.83      2.66 o 
  11   3   5       54.24       51.11      2.88 o 
  12   3   5       18.74       14.87      2.64 o 
  13   3   5       13.50       11.26      3.09 o 
  14   3   5       33.75       34.17      3.38 o 
  15   3   5       26.09       23.44      4.16 o 
  16   3   5       23.02       19.93      4.81 o 
  17   3   5        9.19        3.86      4.79 o 
  18   3   5        5.89        2.46      5.26 o 
  19   3   5       27.07       20.56      6.19 o 
  20   3   5        6.57        5.28      7.18 o 
  21   3   5        2.67       -0.64      7.06 o 
  22   3   5        3.97       -3.20      7.58 o 
  23   3   5       11.83       10.71      8.11 o 
  24   3   5        8.70        3.97     13.96 o 
  25   3   5        7.23       -2.04     16.01 o 
  26   3   5        2.38        1.13     19.93 o 
  27   3   5        0.05      -11.46     24.07 o 
   0   4   5       67.23       79.69      3.06 o 
   1   4   5      173.18      170.88      2.81 o 
   2   4   5       82.09       77.90      2.40 o 
   3   4   5       46.08       39.50      2.06 o 
   4   4   5      135.50      133.05      2.27 o 
   5   4   5       70.54       59.25      2.10 o 
   6   4   5        6.60        4.73      2.36 o 
   7   4   5       29.64       26.72      2.64 o 
   8   4   5       11.06        9.64      2.82 o 
   9   4   5       78.89       81.31      2.88 o 
  10   4   5       96.13      101.38      2.56 o 
  11   4   5       45.31       46.56      2.88 o 
  12   4   5       48.85       55.24      3.23 o 
  13   4   5       35.43       30.79      3.46 o 
  14   4   5       35.69       38.60      3.95 o 
  15   4   5       29.64       31.27      4.52 o 
  16   4   5       10.05        5.76      4.71 o 
  17   4   5        5.85        1.63      5.07 o 
  18   4   5        6.16        3.48      5.73 o 
  19   4   5        1.20       -1.17      5.45 o 
  20   4   5       11.72        9.32      6.06 o 
  21   4   5        0.39       -5.80      7.02 o 
  22   4   5        1.80       -1.41      8.92 o 
  23   4   5        1.85       -3.62      9.64 o 
  24   4   5        3.27        4.51     14.16 o 
  25   4   5        0.46      -11.53     15.96 o 
  26   4   5        0.23      -10.96     21.36 o 
  27   4   5        0.67      -20.60     46.49 o 
   0   5   5        0.99        1.97      3.60 o 
   1   5   5      130.20      135.61      2.47 o 
   2   5   5       60.51       57.31      2.28 o 
   3   5   5       23.07       21.67      2.20 o 
   4   5   5      132.35      145.71      2.57 o 
   5   5   5       62.18       65.05      2.88 o 
   6   5   5       23.60       20.63      3.01 o 
   7   5   5        6.69        4.62      3.05 o 
   8   5   5       22.34       19.77      3.00 o 
   9   5   5        7.19        5.14      3.12 o 
  10   5   5        9.36       11.29      2.84 o 
  11   5   5       19.61       17.41      3.84 o 
  12   5   5       15.74       13.95      3.52 o 
  13   5   5        8.62        8.58      3.90 o 
  14   5   5       10.35        8.37      4.21 o 
  15   5   5      111.27      117.96      4.62 o 
  16   5   5        4.56        5.50      4.63 o 
  17   5   5        4.99        5.52      5.40 o 
  18   5   5       13.91        9.24      5.35 o 
  19   5   5        4.01       -0.44      6.30 o 
  20   5   5       11.88        8.89      6.67 o 
  21   5   5        1.98       -5.75      8.01 o 
  22   5   5        0.12       -1.49      8.94 o 
  23   5   5        0.57      -10.80     11.61 o 
  24   5   5        0.00       -1.39     17.29 o 
  25   5   5        5.77       -4.29     20.73 o 
  26   5   5        0.12      -15.59     30.00 o 
   0   6   5       58.09       56.83      3.78 o 
   1   6   5       95.90       94.93      2.40 o 
   2   6   5       69.93       76.45      2.04 o 
   3   6   5       23.48       19.57      1.82 o 
   4   6   5       94.28      105.68      2.78 o 
   5   6   5       24.35       20.38      3.04 o 
   6   6   5       22.56       20.67      3.01 o 
   7   6   5        2.34        2.04      2.56 o 
   8   6   5        5.29        6.93      3.45 o 
   9   6   5       74.23       83.99      3.15 o 
  10   6   5       53.82       50.99      3.74 o 
  11   6   5        0.03        0.07      3.80 o 
  12   6   5       33.66       32.45      3.86 o 
  13   6   5       46.01       39.72      4.05 o 
  14   6   5       15.48       18.09      4.11 o 
  15   6   5        1.70       -1.64      4.65 o 
  16   6   5        5.75        1.42      5.62 o 
  17   6   5        1.49        0.04      5.98 o 
  18   6   5        9.26        6.74      5.99 o 
  19   6   5        3.01       -3.40      6.39 o 
  20   6   5        1.69       -4.60      7.91 o 
  21   6   5        1.82       -3.98      8.29 o 
  22   6   5        0.35       -6.50      9.76 o 
  23   6   5        0.89       -5.79     13.76 o 
  24   6   5        2.68       -6.38     14.79 o 
  25   6   5        0.01       -1.71     20.50 o 
  26   6   5        5.27        5.52     33.00 o 
   0   7   5        8.04        5.27      4.63 o 
   1   7   5        4.50        3.12      2.86 o 
   2   7   5        4.27        3.85      2.21 o 
   3   7   5        7.57        6.33      2.20 o 
   4   7   5       41.76       44.80      2.82 o 
   5   7   5       48.52       44.68      2.80 o 
   6   7   5       56.93       68.41      3.06 o 
   7   7   5        8.80        8.32      3.08 o 
   8   7   5       66.20       73.02      3.40 o 
   9   7   5      101.71      108.46      3.81 o 
  10   7   5       42.21       41.70      4.30 o 
  11   7   5       13.94       10.72      4.93 o 
  12   7   5        8.32        2.08      4.49 o 
  13   7   5       18.54       15.45      4.85 o 
  14   7   5        0.63       -1.27      5.04 o 
  15   7   5        3.68       -1.20      5.09 o 
  16   7   5        9.57        6.64      5.67 o 
  17   7   5        3.06       -5.89      5.89 o 
  18   7   5        5.66       -1.97      6.35 o 
  19   7   5        1.90       -2.79      6.62 o 
  20   7   5       10.45        8.77      7.63 o 
  21   7   5        3.04        1.63      8.72 o 
  22   7   5        1.85        0.05     11.00 o 
  23   7   5        1.07       -4.01     13.93 o 
  24   7   5       11.24        1.73     21.79 o 
  25   7   5        0.38      -14.32     23.81 o 
   0   8   5        4.45        2.17      4.26 o 
   1   8   5       33.54       31.63      3.14 o 
   2   8   5       55.48       59.80      3.12 o 
   3   8   5       25.16       23.86      2.99 o 
   4   8   5       26.92       24.58      2.97 o 
   5   8   5        2.93        2.34      3.26 o 
   6   8   5       22.73       20.14      3.23 o 
   7   8   5        1.93       -0.07      3.64 o 
   8   8   5        0.53       -1.47      3.87 o 
   9   8   5       17.79       15.04      4.51 o 
  10   8   5       18.75       18.60      4.70 o 
  11   8   5        3.40        0.47      4.75 o 
  12   8   5        6.01        2.37      5.01 o 
  13   8   5        2.30       -1.43      5.42 o 
  14   8   5       14.14       11.42      6.01 o 
  15   8   5        2.44        0.11      6.45 o 
  16   8   5       10.93       10.48      6.61 o 
  17   8   5        5.65        4.60      6.97 o 
  18   8   5        5.05       -1.84      6.89 o 
  19   8   5        0.41       -4.80      7.32 o 
  20   8   5        0.72       -6.36      9.51 o 
  21   8   5        3.97       -1.56     10.92 o 
  22   8   5       12.16        3.16     15.65 o 
  23   8   5        1.71       -5.13     18.11 o 
  24   8   5        1.60       -8.67     23.05 o 
   0   9   5        3.26        7.86      4.99 o 
   1   9   5       37.01       33.83      3.43 o 
   2   9   5       34.71       30.31      2.80 o 
   3   9   5        8.24        8.44      3.07 o 
   4   9   5       11.69        6.88      3.09 o 
   5   9   5        8.12        6.42      3.25 o 
   6   9   5       44.99       43.59      3.96 o 
   7   9   5       21.45       20.02      4.48 o 
   8   9   5       28.88       31.58      4.33 o 
   9   9   5       18.35       17.26      4.68 o 
  10   9   5       10.37       11.38      4.84 o 
  11   9   5        6.97        7.42      5.27 o 
  12   9   5       10.85        3.72      5.70 o 
  13   9   5       10.00        9.70      5.78 o 
  14   9   5        5.75        2.68      6.03 o 
  15   9   5       11.07        7.17      7.09 o 
  16   9   5       17.75       12.32      7.05 o 
  17   9   5        2.20       -1.14      7.45 o 
  18   9   5        2.33       -2.12      7.92 o 
  19   9   5        4.40        0.33      8.51 o 
  20   9   5        2.14       -9.11     11.82 o 
  21   9   5        0.91       -7.70     14.87 o 
  22   9   5        0.18       -3.52     18.37 o 
  23   9   5        0.94       -8.16     35.72 o 
   0  10   5        1.38       -3.51      4.80 o 
   1  10   5       40.19       34.23      3.81 o 
   2  10   5        5.67        5.23      3.66 o 
   3  10   5       52.56       51.00      4.20 o 
   4  10   5       15.57       13.70      4.17 o 
   5  10   5       52.99       53.24      3.94 o 
   6  10   5       16.94       18.49      4.22 o 
   7  10   5        3.16        0.01      4.49 o 
   8  10   5       19.11       16.18      4.61 o 
   9  10   5        1.22       -0.97      5.36 o 
  10  10   5       38.97       36.01      5.76 o 
  11  10   5       23.97       24.84      6.24 o 
  12  10   5        6.71        4.84      6.50 o 
  13  10   5        0.06       -6.57      6.57 o 
  14  10   5        1.29       -3.47      6.90 o 
  15  10   5        2.36       -1.90      7.40 o 
  16  10   5        1.45       -1.35      7.39 o 
  17  10   5        1.12       -2.77      8.35 o 
  18  10   5        0.44       -6.18      9.54 o 
  19  10   5        5.90        4.76     11.27 o 
  20  10   5        2.29       -2.78     15.19 o 
  21  10   5        0.25       -1.61     18.11 o 
  22  10   5        2.82       -1.13     26.79 o 
  23  10   5        0.40       -1.34     40.86 o 
   0  11   5       21.04       22.43      5.61 o 
   1  11   5       12.41        9.90      4.04 o 
   2  11   5        8.13       10.95      4.32 o 
   3  11   5       23.63       20.86      4.13 o 
   4  11   5        8.64        9.62      4.70 o 
   5  11   5        5.05        2.39      4.68 o 
   6  11   5       29.27       28.13      4.93 o 
   7  11   5        2.31        1.91      5.11 o 
   8  11   5       11.37        5.71      5.61 o 
   9  11   5        4.26        3.19      6.40 o 
  10  11   5        0.54       -3.24      6.45 o 
  11  11   5        4.05       -1.31      6.06 o 
  12  11   5        2.89       -0.81      6.28 o 
  13  11   5        0.30       -3.20      6.91 o 
  14  11   5       12.80        9.96      7.11 o 
  15  11   5       12.21       14.70      7.07 o 
  16  11   5        7.28        6.34      7.70 o 
  17  11   5        2.23       -9.11      9.11 o 
  18  11   5        4.78        0.63     11.12 o 
  19  11   5        5.91        7.88     13.00 o 
  20  11   5        8.70       -5.50     16.61 o 
  21  11   5        3.82        4.77     20.97 o 
  22  11   5        1.15       -1.89     35.85 o 
   0  12   5       24.24       27.17      6.28 o 
   1  12   5        1.41       -0.92      4.63 o 
   2  12   5       30.18       25.04      4.19 o 
   3  12   5       13.25        9.54      4.75 o 
   4  12   5       14.55       12.02      4.84 o 
   5  12   5       28.79       27.09      5.18 o 
   6  12   5        1.27       -0.14      5.60 o 
   7  12   5       15.94       17.59      5.55 o 
   8  12   5       13.70        9.20      6.33 o 
   9  12   5        0.44       -2.09      6.25 o 
  10  12   5        5.97        8.34      6.19 o 
  11  12   5        5.02        2.11      6.86 o 
  12  12   5        0.29       -5.76      7.43 o 
  13  12   5        1.31       -0.45      8.14 o 
  14  12   5        0.98       -1.99      8.83 o 
  15  12   5       13.16       11.75      9.20 o 
  16  12   5        4.59        0.57     10.40 o 
  17  12   5        8.42       13.09     12.47 o 
  18  12   5        4.18        2.71     14.99 o 
  19  12   5        3.44       -8.33     16.65 o 
  20  12   5        2.62       -0.80     23.22 o 
   0  13   5       11.82        5.86      7.03 o 
   1  13   5        9.82        4.58      5.19 o 
   2  13   5        2.04       -1.70      5.24 o 
   3  13   5       10.14        8.93      5.16 o 
   4  13   5       13.14        4.12      5.31 o 
   5  13   5        3.37       -1.44      5.24 o 
   6  13   5        2.29       -2.27      5.24 o 
   7  13   5        0.46       -3.85      6.10 o 
   8  13   5        6.04        7.11      6.45 o 
   9  13   5        1.16       -0.63      7.09 o 
  10  13   5        8.13        3.15      7.19 o 
  11  13   5        4.10       -0.92      7.67 o 
  12  13   5        0.78       -0.39      8.05 o 
  13  13   5        0.03       -6.38     10.74 o 
  14  13   5        1.65       -0.81     10.26 o 
  15  13   5        3.77       -0.58     11.27 o 
  16  13   5        8.60        7.20     12.95 o 
  17  13   5       21.34       21.06     17.35 o 
  18  13   5        6.88        9.03     20.73 o 
   0  14   5        2.12       -8.25     10.25 o 
   1  14   5        3.07        2.46      6.69 o 
   2  14   5       13.51       14.95      7.06 o 
   3  14   5        2.84       -1.92      6.99 o 
   4  14   5        3.37       -3.94      6.79 o 
   5  14   5        4.26       -2.08      6.84 o 
   6  14   5        7.79        4.79      6.70 o 
   7  14   5        2.90       -6.72      6.72 o 
   8  14   5        9.31        4.82      6.95 o 
   9  14   5        2.54       -2.70      8.15 o 
  10  14   5        1.92       -2.55      9.64 o 
  11  14   5        5.54       -1.36      9.67 o 
  12  14   5        3.33       -2.50     15.37 o 
  13  14   5        5.27       -2.35     16.73 o 
  14  14   5        5.06        0.55     19.91 o 
  15  14   5        0.95       -7.40     20.34 o 
  16  14   5       11.65       15.55     22.59 o 
  17  14   5        2.70        5.39     40.59 o 
   0  15   5        2.73       -3.22     13.10 o 
   1  15   5        0.08       -3.11      9.02 o 
   2  15   5        3.14       -1.47      8.84 o 
   3  15   5        2.05        1.34      9.75 o 
   4  15   5        2.88       -1.90      9.82 o 
   5  15   5        4.02        3.92     10.11 o 
   6  15   5        2.35       -3.53      9.62 o 
   7  15   5       13.99        9.73     14.96 o 
   8  15   5        0.55       -4.74     15.07 o 
   9  15   5        3.06       -3.72     14.91 o 
  10  15   5        4.64        0.41     20.38 o 
  11  15   5        1.57       -0.60     33.34 o 
  12  15   5        1.17        5.40     24.46 o 
  13  15   5        7.39       21.97     39.39 o 
  14  15   5        1.63       -9.39     42.67 o 
   0  16   5        5.78       -6.26     22.70 o 
   1  16   5        0.20       -7.26     17.16 o 
   2  16   5        0.07       -3.24     18.03 o 
   3  16   5       10.39        4.40     17.39 o 
   4  16   5       11.18       10.59     17.65 o 
   5  16   5        2.77       -6.55     20.39 o 
   6  16   5        3.91        1.49     17.59 o 
   7  16   5        4.38        5.60     18.60 o 
   8  16   5        0.41       -0.03     26.04 o 
   9  16   5        6.15       -0.34     25.45 o 
  10  16   5        4.40      -11.09     32.94 o 
   0  17   5        0.19      -10.04     38.45 o 
   1  17   5        4.05        5.73     27.34 o 
   2  17   5        7.26      -11.69     29.33 o 
   3  17   5        0.81       -6.74     30.94 o 
   4  17   5        2.98       19.51     44.97 o 
   5  17   5        1.40      -15.78     29.82 o 
   6  17   5       10.60       16.04     43.90 o 
   7  17   5       13.96       23.23     41.70 o 
   0   0   6       10.41        5.64      7.94 o 
   1   0   6        5.84        4.24      5.08 o 
   2   0   6       58.76       59.04      4.91 o 
   3   0   6       34.53       29.05      4.02 o 
   4   0   6       56.12       46.76      4.27 o 
   5   0   6        8.61        2.62      4.00 o 
   6   0   6       67.51       77.99      5.05 o 
   7   0   6       42.62       51.32      5.14 o 
   8   0   6       25.29       23.99      5.17 o 
   9   0   6       29.94       32.60      5.89 o 
  10   0   6       43.77       43.40      6.10 o 
  11   0   6        4.85       -0.64      6.92 o 
  12   0   6        1.09       -2.93      8.10 o 
  13   0   6        7.04        2.83      8.57 o 
  14   0   6        1.60        0.17      8.43 o 
  15   0   6        2.42        2.65     10.31 o 
  16   0   6        8.29       11.03      9.13 o 
  17   0   6        0.01       -3.11     11.41 o 
  18   0   6        0.05       -3.57     12.39 o 
  19   0   6       27.50       31.39     13.15 o 
  20   0   6        1.46       -7.51     21.05 o 
  21   0   6        2.41      -14.15     24.27 o 
   0   1   6        2.02        0.74      5.16 o 
   1   1   6      108.20      115.03      3.69 o 
   2   1   6        5.82        4.77      3.61 o 
   3   1   6        2.10        1.86      2.80 o 
   4   1   6       33.88       33.38      3.10 o 
   5   1   6       69.25       67.03      3.19 o 
   6   1   6       34.97       35.15      3.25 o 
   7   1   6       13.33       11.14      3.96 o 
   8   1   6       13.21       12.20      3.95 o 
   9   1   6       19.34       16.59      4.37 o 
  10   1   6       11.67        8.73      4.31 o 
  11   1   6        8.98        7.42      4.74 o 
  12   1   6        7.70        7.58      5.07 o 
  13   1   6        6.79        6.71      5.62 o 
  14   1   6        3.96       -1.07      6.21 o 
  15   1   6        0.36       -0.54      6.73 o 
  16   1   6        2.38       -1.07      6.56 o 
  17   1   6        2.34       -2.15      7.90 o 
  18   1   6        6.08       -1.06      8.38 o 
  19   1   6        2.68       -1.03      9.60 o 
  20   1   6        5.21       -9.18     13.22 o 
  21   1   6        0.89      -11.12     16.35 o 
  22   1   6        1.10      -14.66     22.72 o 
  23   1   6        8.22      -13.67     23.12 o 
   0   2   6       19.29       14.17      5.51 o 
   1   2   6        1.29       -1.25      3.98 o 
   2   2   6       14.68       13.50      3.73 o 
   3   2   6       39.93       42.64      2.82 o 
   4   2   6        3.06       -0.25      3.63 o 
   5   2   6       19.92       14.57      3.49 o 
   6   2   6        8.07        8.36      3.56 o 
   7   2   6        8.94        7.05      3.69 o 
   8   2   6        3.08       -0.90      4.35 o 
   9   2   6        0.04       -1.16      4.50 o 
  10   2   6        3.08        3.98      4.86 o 
  11   2   6        7.24        5.74      5.94 o 
  12   2   6        8.33        9.07      6.18 o 
  13   2   6        9.85        7.80      6.17 o 
  14   2   6        4.57        2.49      6.38 o 
  15   2   6        1.17       -4.41      7.55 o 
  16   2   6       13.17       13.65      7.95 o 
  17   2   6       12.00       11.66      8.50 o 
  18   2   6        5.07       -1.79      8.43 o 
  19   2   6       12.41        5.42      9.28 o 
  20   2   6        1.69       -4.81     14.67 o 
  21   2   6        3.32      -13.08     20.06 o 
  22   2   6       11.06        3.95     20.82 o 
  23   2   6        5.16      -10.23     21.52 o 
   0   3   6       30.63       27.03      6.13 o 
   1   3   6        3.70       -0.01      4.21 o 
   2   3   6       14.53       12.85      3.80 o 
   3   3   6       24.85       19.89      4.01 o 
   4   3   6       31.64       30.55      3.78 o 
   5   3   6       12.52        9.45      3.67 o 
   6   3   6       38.78       38.44      3.86 o 
   7   3   6       14.68       13.97      3.95 o 
   8   3   6        3.80        0.67      4.28 o 
   9   3   6        1.07        1.28      5.00 o 
  10   3   6        7.41        5.52      5.86 o 
  11   3   6        8.81        5.98      6.39 o 
  12   3   6        5.13        3.74      6.07 o 
  13   3   6        6.04        2.17      6.48 o 
  14   3   6        3.63        1.28      6.72 o 
  15   3   6        0.01       -5.41      7.24 o 
  16   3   6        5.14       -3.16      7.54 o 
  17   3   6        6.36        0.42      8.57 o 
  18   3   6        0.70       -5.39      9.30 o 
  19   3   6        1.36      -11.43     11.43 o 
  20   3   6        1.30       -5.79     16.36 o 
  21   3   6        4.53       -2.65     18.26 o 
  22   3   6       17.93       -0.68     20.22 o 
  23   3   6       14.73        0.44     23.18 o 
   0   4   6       35.51       39.57      6.55 o 
   1   4   6       45.49       45.78      4.31 o 
   2   4   6       67.00       73.80      3.97 o 
   3   4   6       12.30       14.69      4.16 o 
   4   4   6       10.78       10.61      4.03 o 
   5   4   6       30.30       29.38      4.05 o 
   6   4   6       35.59       39.21      3.88 o 
   7   4   6       24.85       27.55      4.23 o 
   8   4   6        2.42       -0.02      4.58 o 
   9   4   6        4.06        2.93      5.18 o 
  10   4   6        1.23       -0.31      5.81 o 
  11   4   6       11.94       14.75      6.15 o 
  12   4   6        1.72        1.96      6.60 o 
  13   4   6        6.18        4.96      6.83 o 
  14   4   6        0.83       -3.92      6.74 o 
  15   4   6        1.04        0.64      7.45 o 
  16   4   6        0.55       -4.51      7.81 o 
  17   4   6        3.94        0.66      7.73 o 
  18   4   6        5.82        3.26      9.18 o 
  19   4   6        9.74        1.48     13.80 o 
  20   4   6        7.06        2.77     16.37 o 
  21   4   6        1.77       -7.34     19.09 o 
  22   4   6        5.08       -4.92     19.77 o 
  23   4   6        1.34       -1.68     31.09 o 
   0   5   6       58.25       58.40      6.44 o 
   1   5   6      104.60      102.34      4.33 o 
   2   5   6        8.75        8.91      4.25 o 
   3   5   6       38.28       42.38      4.30 o 
   4   5   6       28.48       31.86      4.05 o 
   5   5   6        4.19        3.46      4.27 o 
   6   5   6        0.16       -1.08      4.33 o 
   7   5   6       18.96       17.73      4.69 o 
   8   5   6        8.47        5.14      5.15 o 
   9   5   6        4.39        3.17      5.61 o 
  10   5   6        1.90        0.32      6.27 o 
  11   5   6        1.68       -3.08      6.96 o 
  12   5   6        7.30        4.51      6.68 o 
  13   5   6        1.19       -2.94      7.08 o 
  14   5   6        4.80       -0.80      7.72 o 
  15   5   6        7.20       -0.01      7.92 o 
  16   5   6        2.83       -1.98      7.60 o 
  17   5   6        1.77       -3.19      7.82 o 
  18   5   6        0.73       -7.44     11.49 o 
  19   5   6        0.31      -13.16     17.52 o 
  20   5   6        1.74       -7.68     17.05 o 
  21   5   6        2.10       -8.40     25.58 o 
  22   5   6        3.82        1.24     41.04 o 
   0   6   6        0.81       -0.95      5.99 o 
   1   6   6       76.94       87.24      4.50 o 
   2   6   6       78.29       79.31      4.34 o 
   3   6   6       29.16       28.70      4.13 o 
   4   6   6       22.83       23.04      4.51 o 
   5   6   6        2.49       -0.70      4.20 o 
   6   6   6       32.66       34.90      4.63 o 
   7   6   6        9.16        5.54      4.89 o 
   8   6   6        3.80        1.60      5.46 o 
   9   6   6        0.69       -3.08      5.47 o 
  10   6   6        6.25        0.65      5.94 o 
  11   6   6        1.20       -2.10      6.67 o 
  12   6   6        0.87       -1.24      7.06 o 
  13   6   6        2.86        0.56      7.31 o 
  14   6   6        2.35       -4.50      8.11 o 
  15   6   6        6.55        3.65      7.45 o 
  16   6   6        0.37       -8.27      8.61 o 
  17   6   6        3.08       -3.21     11.70 o 
  18   6   6        0.28       -2.34     13.87 o 
  19   6   6        0.13        2.88     35.22 o 
  20   6   6        0.65       -7.09     26.57 o 
  21   6   6        0.99       -8.56     30.54 o 
  22   6   6        3.29        1.79     47.66 o 
   0   7   6        0.67       -0.61      5.71 o 
   1   7   6        8.00        9.08      4.44 o 
   2   7   6       45.40       49.17      4.37 o 
   3   7   6       36.64       38.16      4.57 o 
   4   7   6        9.94       10.14      4.53 o 
   5   7   6        7.41        2.79      4.56 o 
   6   7   6        2.68        0.65      4.95 o 
   7   7   6        2.79       -2.83      5.32 o 
   8   7   6        3.28        0.44      5.61 o 
   9   7   6        5.12        0.07      5.82 o 
  10   7   6       10.78        9.54      5.83 o 
  11   7   6       20.36       22.06      6.55 o 
  12   7   6        2.67        1.90      6.98 o 
  13   7   6        4.23        0.50      7.84 o 
  14   7   6        1.05       -7.50      7.50 o 
  15   7   6       10.98        5.25      7.60 o 
  16   7   6        0.15       -3.78     10.41 o 
  17   7   6        1.19       -7.06     15.39 o 
  18   7   6        2.63        3.24     19.50 o 
  19   7   6        0.85       -8.35     25.42 o 
  20   7   6        1.04        0.17     27.38 o 
  21   7   6        0.44       -9.74     44.78 o 
   0   8   6        4.78        1.97      6.46 o 
   1   8   6       10.74       10.39      4.67 o 
   2   8   6        7.04        7.05      4.66 o 
   3   8   6       16.90       15.34      5.10 o 
   4   8   6        1.90       -2.24      5.00 o 
   5   8   6        3.67       -0.40      5.29 o 
   6   8   6        1.59        0.69      5.49 o 
   7   8   6       13.86       12.22      5.87 o 
   8   8   6        5.78        1.55      6.18 o 
   9   8   6        4.25        1.97      6.15 o 
  10   8   6       16.07       21.25      6.68 o 
  11   8   6        2.31       -0.37      7.05 o 
  12   8   6        4.26        2.36      7.19 o 
  13   8   6        0.68       -3.03      7.77 o 
  14   8   6        9.46        2.39      8.43 o 
  15   8   6        5.71        1.01     12.87 o 
  16   8   6        3.62        1.97     14.00 o 
  17   8   6        0.66       -9.56     15.88 o 
  18   8   6        1.91       -8.23     38.24 o 
  19   8   6        1.27        9.92     40.04 o 
  20   8   6        4.06        5.37     42.96 o 
   0   9   6       12.84       12.33      6.50 o 
   1   9   6       10.26        7.95      4.73 o 
   2   9   6        6.96        2.99      5.00 o 
   3   9   6        3.01        1.08      5.54 o 
   4   9   6        6.00        1.79      5.52 o 
   5   9   6        6.47        2.72      5.96 o 
   6   9   6        1.55       -1.34      6.05 o 
   7   9   6        4.70        2.50      6.25 o 
   8   9   6        5.11        1.22      6.10 o 
   9   9   6        9.53        6.05      6.39 o 
  10   9   6       16.17       13.98      6.49 o 
  11   9   6        9.35        7.18      6.54 o 
  12   9   6        0.86       -7.87      8.04 o 
  13   9   6        0.07       -7.41     10.39 o 
  14   9   6        2.68       -0.94     12.54 o 
  15   9   6       12.68       11.09     14.26 o 
  16   9   6        0.22      -11.62     15.30 o 
  17   9   6        0.57       -0.04     19.81 o 
  18   9   6        2.86      -14.88     45.44 o 
  19   9   6        1.68      -17.83     48.15 o 
   0  10   6        0.88       -1.37      7.38 o 
   1  10   6        0.76       -3.45      5.51 o 
   2  10   6        2.32        0.22      5.82 o 
   3  10   6        0.27       -3.88      5.48 o 
   4  10   6       10.00        7.15      5.77 o 
   5  10   6        0.48       -6.13      6.26 o 
   6  10   6        3.44       -0.33      6.49 o 
   7  10   6       11.69       13.94      6.47 o 
   8  10   6        4.39        2.00      6.59 o 
   9  10   6        4.39        0.09      6.98 o 
  10  10   6       17.73       16.99      7.53 o 
  11  10   6        9.43       10.69      7.40 o 
  12  10   6        0.37       -6.06     10.32 o 
  13  10   6        3.49        4.82     12.18 o 
  14  10   6        3.17       -6.82     15.79 o 
  15  10   6        0.72      -13.73     18.14 o 
  16  10   6        1.70       -3.11     18.71 o 
  17  10   6        1.33       -1.91     27.29 o 
   0  11   6        1.80       -4.66      8.86 o 
   1  11   6        2.42       -6.30      6.57 o 
   2  11   6        3.62        1.02      6.28 o 
   3  11   6        0.24       -5.72      6.00 o 
   4  11   6        1.43       -5.37      6.18 o 
   5  11   6        2.42       -3.45      6.34 o 
   6  11   6        1.08       -4.42      6.61 o 
   7  11   6        1.16       -4.54      6.25 o 
   8  11   6        0.90       -7.28      7.28 o 
   9  11   6        8.74        2.30      7.71 o 
  10  11   6        4.19        2.14      9.75 o 
  11  11   6        2.37       -4.81     11.99 o 
  12  11   6        3.67        1.51     13.96 o 
  13  11   6        0.72       -2.84     14.52 o 
  14  11   6        0.73       -8.94     16.26 o 
  15  11   6        2.40       -4.07     16.93 o 
  16  11   6        3.43       -5.95     20.91 o 
   0  12   6        0.18      -10.73     10.73 o 
   1  12   6        6.19       -0.80      7.39 o 
   2  12   6        3.29       -2.66      6.92 o 
   3  12   6        2.66        0.15      6.30 o 
   4  12   6        0.30       -6.88      6.88 o 
   5  12   6        2.62       -2.86      7.15 o 
   6  12   6        7.92        0.81      7.40 o 
   7  12   6        0.18       -9.38      9.38 o 
   8  12   6        0.43       -5.34     10.30 o 
   9  12   6        1.18        2.01     11.22 o 
  10  12   6        0.89       -6.04     12.86 o 
  11  12   6        1.45      -12.51     12.51 o 
  12  12   6        0.18       -4.77     15.53 o 
  13  12   6        3.14       -2.31     20.90 o 
  14  12   6        2.58       -1.79     37.68 o 
  15  12   6        6.56       11.34     35.11 o 
   0  13   6        2.28       -0.77     19.99 o 
   1  13   6        0.17       -2.27     11.16 o 
   2  13   6        9.14       12.26     13.37 o 
   3  13   6        2.73       -1.33     14.61 o 
   4  13   6        0.36       -7.28     11.55 o 
   5  13   6        0.71       -7.82     12.32 o 
   6  13   6        1.89       -5.29     12.18 o 
   7  13   6        7.07        3.86     14.61 o 
   8  13   6        1.08       -8.14     15.54 o 
   9  13   6        3.20       -0.11     15.87 o 
  10  13   6        0.13      -12.45     17.43 o 
  11  13   6        0.54       -3.62     21.65 o 
   0  14   6        1.08      -13.28     33.38 o 
   1  14   6        1.00       -7.85     19.98 o 
   2  14   6        0.72      -14.98     18.28 o 
   3  14   6        0.47       -7.67     20.78 o 
   4  14   6        0.92       -4.23     22.04 o 
   5  14   6        1.68       -8.25     21.43 o 
   6  14   6        1.35       -4.98     22.18 o 
   7  14   6        3.00       13.45     22.28 o 
   8  14   6        0.90       -6.68     19.54 o 
   9  14   6        1.84       -5.31     22.81 o 
  10  14   6        2.59       13.53     39.60 o 
   0   0   7        0.14       -1.51     10.35 o 
   1   0   7        2.99       -0.56      7.33 o 
   2   0   7        0.12       -4.31      7.40 o 
   3   0   7        3.77       -2.67      8.21 o 
   4   0   7        0.00       -5.49      8.12 o 
   5   0   7       12.99        5.10      8.37 o 
   6   0   7        2.56       -2.88      8.72 o 
   7   0   7       20.99       15.32      8.39 o 
   8   0   7        0.02       -0.39     10.12 o 
   9   0   7       13.98       11.96     10.24 o 
  10   0   7       15.65       12.71     12.44 o 
  11   0   7        1.13       -6.57     13.43 o 
  12   0   7        0.37       -6.82     16.05 o 
  13   0   7        1.16       -0.80     16.51 o 
  14   0   7        1.34       -7.86     28.03 o 
  15   0   7        0.00        0.74     42.97 o 
  16   0   7        0.08        8.06     38.80 o 
   0   1   7        4.02        1.35      7.12 o 
   1   1   7        0.87       -1.24      4.96 o 
   2   1   7        1.26       -4.11      5.16 o 
   3   1   7        1.81       -3.60      5.54 o 
   4   1   7       14.27       10.28      5.27 o 
   5   1   7        7.91        5.67      5.79 o 
   6   1   7        1.87       -2.28      6.22 o 
   7   1   7       19.39       17.40      6.63 o 
   8   1   7        3.29       -2.20      6.99 o 
   9   1   7        0.34       -4.07      7.39 o 
  10   1   7        0.52       -7.47      8.44 o 
  11   1   7        3.61       -0.71      9.41 o 
  12   1   7        0.30       -7.73     12.13 o 
  13   1   7        0.32       -8.10     14.04 o 
  14   1   7        3.16       -4.44     19.42 o 
  15   1   7        8.28        8.98     27.10 o 
  16   1   7        0.91      -10.30     41.80 o 
  17   1   7        3.85       -4.21     47.16 o 
   0   2   7        0.33       -4.88      7.62 o 
   1   2   7        3.56        1.25      5.34 o 
   2   2   7        0.69       -4.59      5.38 o 
   3   2   7        2.62       -2.41      5.45 o 
   4   2   7        4.68        2.58      5.72 o 
   5   2   7        3.57       -2.60      6.00 o 
   6   2   7        6.04        0.20      6.82 o 
   7   2   7        6.46        0.64      6.97 o 
   8   2   7        0.04       -2.83      7.10 o 
   9   2   7        8.79        2.58      7.61 o 
  10   2   7        0.45       -5.92      8.61 o 
  11   2   7        5.08        8.54      9.56 o 
  12   2   7        4.05       -4.36     13.53 o 
  13   2   7        1.58        1.67     15.47 o 
  14   2   7        0.82      -11.06     20.85 o 
  15   2   7        1.54       -2.90     37.18 o 
  16   2   7        3.41       -8.37     43.46 o 
  17   2   7        1.04       -5.31     47.48 o 
   0   3   7        4.81        6.75      7.45 o 
   1   3   7        0.74       -2.08      5.39 o 
   2   3   7        1.50       -4.45      5.85 o 
   3   3   7        2.22       -3.09      5.64 o 
   4   3   7        9.54        3.07      5.87 o 
   5   3   7        1.40       -3.87      6.10 o 
   6   3   7        4.83        4.69      6.82 o 
   7   3   7        9.06        7.17      6.92 o 
   8   3   7        0.31       -3.88      6.96 o 
   9   3   7       10.89        8.91      7.26 o 
  10   3   7        0.17       -3.43      8.22 o 
  11   3   7        1.70       -4.93      9.89 o 
  12   3   7        1.12      -10.41     14.87 o 
  13   3   7        0.69       -5.85     17.27 o 
  14   3   7        4.29       -8.67     24.72 o 
  15   3   7        0.23        5.53     37.88 o 
  16   3   7        1.16      -17.71     42.02 o 
  17   3   7        2.81      -14.39     46.98 o 
   0   4   7        0.39       -5.54      7.81 o 
   1   4   7        0.65       -1.57      6.00 o 
   2   4   7        5.23        1.20      6.15 o 
   3   4   7        2.29       -2.05      6.02 o 
   4   4   7        2.19       -4.24      7.00 o 
   5   4   7        4.49       -3.95      6.55 o 
   6   4   7        1.66       -1.48      6.96 o 
   7   4   7        0.88       -5.60      7.43 o 
   8   4   7        1.18       -4.01      7.72 o 
   9   4   7        3.44       -1.24      8.11 o 
  10   4   7        0.74       -7.72      9.03 o 
  11   4   7        1.19       -3.67     10.69 o 
  12   4   7        1.58       -2.29     14.91 o 
  13   4   7        0.36       -5.38     20.88 o 
  14   4   7        0.50       -8.05     24.66 o 
  15   4   7        0.94        0.33     42.12 o 
   0   5   7       14.72       12.46      7.43 o 
   1   5   7        2.28       -1.60      6.25 o 
   2   5   7       10.15        7.21      6.04 o 
   3   5   7        1.40       -6.19      6.19 o 
   4   5   7        5.51       -1.55      7.10 o 
   5   5   7        4.43       -1.50      7.63 o 
   6   5   7        8.47        4.86      7.82 o 
   7   5   7        3.72        1.12      8.06 o 
   8   5   7        4.31        0.17      8.45 o 
   9   5   7        6.35        0.80      8.52 o 
  10   5   7        0.25       -1.86     10.06 o 
  11   5   7        1.07       -6.65     13.82 o 
  12   5   7        1.20       -2.18     16.76 o 
  13   5   7        2.71        3.01     24.11 o 
  14   5   7        1.24        0.42     25.22 o 
   0   6   7        3.96       -6.52      7.98 o 
   1   6   7        8.79        5.11      6.34 o 
   2   6   7        4.59       -1.64      6.58 o 
   3   6   7       13.80       12.63      6.86 o 
   4   6   7        6.21       -1.98      6.89 o 
   5   6   7        1.24       -0.18      7.46 o 
   6   6   7        2.71       -5.86      7.51 o 
   7   6   7        5.79        0.83      8.69 o 
   8   6   7        3.02       -0.93      9.89 o 
   9   6   7        1.37       -0.69     11.09 o 
  10   6   7        0.49       -4.75     12.63 o 
  11   6   7        1.66       -3.61     15.75 o 
  12   6   7        2.79       -1.78     20.71 o 
  13   6   7        1.87        0.59     26.08 o 
  14   6   7        0.58      -10.64     24.88 o 
  15   6   7        0.30       -8.06     38.58 o 
   0   7   7        9.51        1.62     10.84 o 
   1   7   7        4.32       -4.49      7.12 o 
   2   7   7        2.32       -2.40      6.71 o 
   3   7   7        3.48       -3.42      7.33 o 
   4   7   7        4.68       -0.72      7.43 o 
   5   7   7       18.17       20.66      8.93 o 
   6   7   7        1.06       -1.72      9.35 o 
   7   7   7        1.10       -6.76      9.41 o 
   8   7   7       10.16        4.14      9.20 o 
   9   7   7        7.49        1.52     10.21 o 
  10   7   7        1.41       -3.17     13.44 o 
  11   7   7        0.28        0.76     18.16 o 
  12   7   7        1.27       -0.28     22.18 o 
  13   7   7        0.62       -9.74     24.39 o 
  14   7   7        1.36       -3.31     41.66 o 
  15   7   7        3.18       -8.54     44.74 o 
   0   8   7        4.70       -6.83     11.08 o 
   1   8   7        0.42       -8.58      9.11 o 
   2   8   7        0.55       -7.18      9.54 o 
   3   8   7        9.00        3.19      9.10 o 
   4   8   7        1.71       -6.00      9.72 o 
   5   8   7        0.72       -0.04     11.09 o 
   6   8   7       11.58       10.74     11.27 o 
   7   8   7        5.58        1.40     12.14 o 
   8   8   7        3.02       -4.35     12.01 o 
   9   8   7        0.77       -9.01     15.22 o 
  10   8   7        2.76        0.45     16.90 o 
  11   8   7        0.54       -7.14     23.01 o 
  12   8   7        2.65      -15.50     19.55 o 
   0   9   7        4.95       -5.60     13.27 o 
   1   9   7        3.64       -5.79     10.06 o 
   2   9   7        0.90      -10.52     10.56 o 
   3   9   7        1.45       -3.16     12.62 o 
   4   9   7        6.47       -7.25     11.85 o 
   5   9   7        8.13        8.82     12.75 o 
   6   9   7        0.12       -4.77     13.72 o 
   7   9   7        0.67       -9.02     15.69 o 
   8   9   7        2.88        0.26     15.17 o 
   9   9   7       10.00       -6.38     21.18 o 
  10   9   7        0.07       -3.67     22.41 o 
  11   9   7        0.10      -13.78     46.47 o 
   0  10   7        0.00       -5.16     18.08 o 
   1  10   7        2.27      -10.52     11.02 o 
   2  10   7        3.84       -5.44     10.78 o 
   3  10   7        0.63       -9.38     14.58 o 
   4  10   7        0.16      -13.99     13.99 o 
   5  10   7        1.19       -8.53     19.45 o 
   6  10   7        1.61       -8.51     22.09 o 
   7  10   7        5.87       -1.28     18.02 o 
   8  10   7        2.57        2.87     20.49 o 
   9  10   7        3.56       -7.85     23.93 o 
  10  10   7        0.29       -1.74     46.89 o 
   0  11   7        0.14       -6.08     27.15 o 
   1  11   7        3.15       -5.98     14.00 o 
   2  11   7        2.09       -6.99     18.85 o 
   3  11   7        0.00      -13.64     14.41 o 
   4  11   7        1.52      -13.83     23.50 o 
   5  11   7        0.04      -12.05     17.07 o 
   6  11   7        1.71       -5.61     46.77 o 
   0  12   7        3.23       -2.72     42.12 o 
   1  12   7        0.99      -14.49     29.80 o 
   2  12   7        0.77       -8.01     43.28 o 
   0   0   8        0.13      -17.15     40.53 o 
   1   0   8        0.11       10.75     29.08 o 
   2   0   8        1.08      -13.70     20.64 o 
   3   0   8        9.49       -4.93     20.19 o 
   4   0   8        0.19       -9.46     19.00 o 
   5   0   8        0.32       -7.42     19.46 o 
   6   0   8        2.38       -7.25     22.30 o 
   7   0   8        1.42       -3.67     30.34 o 
   8   0   8        1.93      -15.63     22.82 o 
   0   1   8        0.18       -8.29     22.39 o 
   1   1   8        2.74      -12.59     12.59 o 
   2   1   8        0.89       -5.59     14.67 o 
   3   1   8        1.03       -1.14     14.85 o 
   4   1   8        0.37       -3.98     14.74 o 
   5   1   8        3.29      -10.00     14.72 o 
   6   1   8        2.95       -8.30     16.06 o 
   7   1   8        0.91      -13.81     21.06 o 
   8   1   8        0.05       -9.43     20.51 o 
   0   2   8        0.28      -14.56     20.56 o 
   1   2   8        1.14      -14.64     14.99 o 
   2   2   8        0.45       -8.00     13.84 o 
   3   2   8        3.67      -10.20     16.63 o 
   4   2   8        0.32      -11.66     19.21 o 
   5   2   8        1.10       -4.87     16.17 o 
   6   2   8        1.22       -8.42     15.29 o 
   7   2   8        0.94       -5.36     16.89 o 
   8   2   8        0.68      -13.01     24.86 o 
   0   3   8        0.25      -17.62     31.48 o 
   1   3   8        0.08      -17.77     21.32 o 
   2   3   8        0.78      -11.78     22.21 o 
   3   3   8        0.61       -4.58     19.14 o 
   4   3   8        0.40       -8.43     22.79 o 
   5   3   8        0.74       -9.29     19.93 o 
   6   3   8        1.51       -9.20     18.01 o 
   7   3   8        1.28       -2.96     23.54 o 
   1   4   8        0.01      -25.53     37.62 o 
   2   4   8        4.51       -9.77     28.00 o 
   3   4   8        0.06      -14.26     29.68 o 
   4   4   8        0.10      -18.67     33.78 o 
   5   4   8        1.14      -12.08     28.21 o 
   6   4   8        1.85       -8.94     23.59 o 
   3   5   8        1.87       -6.18     37.62 o 
   4   5   8        0.20       -1.26     25.96 o 
                                                 
